# Supplementary material for: Genome-Wide Analysis of Serine Carboxypeptidase-like Genes in Soybean and Their Roles in Stress Resistance
Source: Int J Mol Sci. 2024 Jun 18;25(12):6712. doi: 10.3390/ijms25126712 (PMC11203753; doi:10.3390/ijms25126712)
Supplement: Supplementary file 1 [file ijms-25-06712-s001.zip]

Archive with 7 entries (7 files):
- Figure S1-S3.pdf
- Table S1.xlsx
- Table S2.xlsx
- Table S3.xlsx
- Table S4.xlsx
- Table S5.xlsx
- Table S6.xlsx
