# Supplementary material for: Genome-Wide Analysis of Serine Carboxypeptidase-like Genes in Soybean and Their Roles in Stress Resistance
Source: Int J Mol Sci. 2024 Jun 18;25(12):6712. doi: 10.3390/ijms25126712 (PMC11203753; doi:10.3390/ijms25126712)
Supplement: Supplementary file 1 [file ijms-25-06712-s001.zip › Table S1.xlsx]

## Sheet: Sheet1
Table S1. List of SCPL protein sequences from A. thaliana, O. sativa, and T. aestivum.
Short name	Locus ID	Protein Sequence
AtSCPL1	AT1G11080.2	MDNYQTKNISNLLTSLCFTTLLILAPVVICTRQHRFDSPKRSLLANEQDLVTGLPGQPDVSFRHYAGYVPVDESNGRAMFYWFFEAMDLPKEKPLVLWLNGGPGCSSVGYGATQEIGPFLVDTNGNGLNFNPYAWNKEANMLFLESPVGVGFSYSNTSSDYQKLGDDFTARDAYTFLCNWFEKFPEHKENTFYIAGESYAGKYVPELAEVVYDNNNNNKKNGSSFHINLKGILLGNPETSDAEDWRGWVDYAWSHAVISDETHRIITRTCNFSSDNTWSNDECNEAVAEVLKQYHEIDIYSIYTSVCIGDSARSSYFDSAQFKTNSRISSKRMPPRLMGGYDPCLDDYARVFYNRADVQKSLHASDGVNLKNWSICNMEIFNNWTGSNPSVLPIYEKLI…
AtSCPL2	AT1G15000.1	MEQATTLFILLSTLLLAVSVESPQPPLFPDEALPTKSGYLPVKPAPGSSMFYAFYEAQEPTTPLPDTPLLVWLQGGPGCSSMIGNFYELGPWRVVSRATDLERNPGAWNRLFGLLFVDNPIGVGFSIAASQQDIPTNQRQVAEHLYAALVEFLEQNPSFENRPVYFTGESYAGKYVPAIGYYILKEKPNGKVNLKGLAIGNGLTDPVTQVQTHAVNVYYSGLVNAKQRVELQKAQEISVALVKSQKWREAADARTELLTLLSNMTGLATLYNTARAIPYRTDLVVDLLNQREAKRVLGVSETVRFEECSDEVEDVLRADVMKSVKFMVEYALERTQVLLYQGMLDLRDGVVSTEEWMKTMNWSGLGMFSTAERRVWKDEDGVVAGYVQRWGNLCHVAVT…
AtSCPL3	AT1G28110.1	MSPLQWLTISFALIIFHSLTVSSSVLSHSDRVTRLPGQPRVGFQQYSGYVTVDDKKQRALFYYFAEAETNPSSKPLVLWLNGGPGCSSLGVGAFSENGPFRPKGPILVKNQHSWNQEANMLYLETPVGVGFSYSTQSSHYEGVNDKITARDNLVFLQRWFLKFPHYLNRSLFITGESYAGHYVPQLAELMIQYNKKHHLFNLRGIAIGNPVLEFATDFNSRAEYFWSHGLISDSTYKMFTSYCNYSRYVSEYYRGSMSSMCSKVMSQVSTETSRFVDKYDVTLDVCIPSVLSQSKVVSPNQVGESVDVCVEDETVNYLNRRDVQEALHARLIGVREWTVCSNVLDYQLLDVEIPTINIVGSLVKAGVPVLVYSGDQDSVIPLTGSRTLVSRLAKQLGLR…
AtSCPL4	AT1G33540.1	MSKAWKLKLLLLLQLLLLSQHDVDSASVISYLPGFEGLLPFHLETGYIGVGEGEKVQLFYYFIKSENNPEEDPLIIWLTGGPACTALSALAFEIGPLTFKTEGYNGGLPSLVSTSYSWTKVASIIFLDQPVGTGYSYSTTPLSYKPSDTGEAKQTYEFLQKWLVENPQFVSNPIYVGGDSYAGIVVPAIVQQISIGNEHGYKPQINLKGYILGNPSTDLDSDHNSKIPYAHRMGLISDELYESLKRTCQGNYVKVDPTNTKCLKLMEDYGKCVSRINEGLILIALCDLASPNPYSGEHGGRSYLQTLVQSDLSLPTPDCYMYRYLLASHWANDEDVRRELHVVKGSIGKWMRCNWDLPYEKDIKSSVPYHRNNSIIGDYRSLVYSSDHDMMVPYIGTEA…
AtSCPL5	AT1G43780.1	MVGGKWRFLEVAVVVMVLQWSCDYNGNLAEGFPVQDLVTKLPGQPEVAFRQFAGYVDIDVKAGRSLFYYFVEAEKQPHSKPLTLWLNGGPGCSSIGGGAFTELGPFYPTGDARGLRRNPKSWNKASNLLFVDSPAGVGWSYSNTTSDYTTGDESTAKDMLVFMLRWLEKFPQFKTRNLFLAGESYAGHYVPQLADVILEYNAQRSNRFKFNLKGIAIGNPLLKLDRDVPAIYEFFWSHGMISDELGLTIMNQCDFEDYTFTDSHNISKLCEAAVNQAGTIITQYVNYYDILLDVCYPSLFEQELRLKKMGTRMSFGVDVCMSFEEQLYLNLPEVQKALHANRTKLPYEWSMCSSLLNYKYTDGNANMLPILKRIVKSKVPVWVFSGDEDSVIPLLGSRT…
AtSCPL6	AT1G61130.1	MMNISNVSIALYLCTLFAFVSSDSPEAMRDLVTNFPGQPKVSFRHYAGYVTVNIISGRALFYWFFEAMTHPNVKPLVLWLNGGPGCSSVGYGATQEIGPFLVDNKGNSLKFNPYAWNKEANILFLESPAGVGFSYSNTSSDYRKLGDDFTARDSYTFLQKWFLRFPAYKEKDFFIAGESYAGKYVPELAEVIYDKNKDNENLSLHINLKGILLGNPLTSYAEDWTGWVDYAWNHAVVSDETYRVIKQSCNFSSDTTWDVKDCKEGVDEILKQYKEIDQFSLYTPICMHHSSKVDSYANYKTTIPRLFDGFDPCLDDYAKVFYNRADVQKALHATDGVHLKNWTICNDDILNHWNWTDSKRSVLPIYKKLIAGGFRVWVYSGDTDGRVPVLSTRYCINKL…
AtSCPL7	AT1G73270.1	MANDYISFVFKSLLLLIHLVFLGQHHVDSASVVKSLPGFEGPLPFELETGYIGVGEEEEVQLFYYFIKSERNPKEDPLLLWLTGGPGCSAISGLLYENGPLTMKLDVYNGTLPSLVSTTYSWTKNSSMIFLDQPVGTGFSYSRTELFNKPSDTGEAKRIHEFLQKWLGKHQEFSSNPFYVGGDSYSGITVPATVQEISKGNYQCCKPPINLQGYMLGNPITDSKIDGNSQIPYAHGMALISDELYESLKRICKGEYEHVDPYNTECLKLLEEFNECTSKLYRSHILYPLCEMTNPDCYIYRYSLSHYWVNDETVRKALQINKESIREWKRCDWSKPYTKDIISSVPYHMNNSINGYRSLIFSGDHDFEVPLIGTQVWIKSLNYAIVDKWRPWMINNQVA…
AtSCPL8	AT1G73280.1	MASNYVFSVLRSLLLLIHTVFLGQHHVSSATIIKSLPGFEGPLPFELETGYIGVGEEEEVQLFYYFIKSERNPKEDPLLLWLSGGPGCSSISGLLFENGPLAMKLDVYNGTLPSLVSTTYSWTKASSMIFLDQPVGAGFSYSRTQLLNKPSDSGEAKRIHEFLQKWLGKHQEFSSNPFYVGGDSYSGMVVPATVQEISKGNYECCNPPINLQGYVLGNPLTDFVYDYNSRIPFAHGMALISDELFESLKKTCKGDYRNVHPRNTECLKFIEEFNKCTNSICQRRIIDPFCETETPNCYIYRFLLAAYWANDETVRKALQIKKETIGEWVRCHYGIPYNYDIKSSIPYHMNNSINGYRSLIYSGDHDFEVPFLGTQAWIRSLNYSVIDDWRPWMIKDQIA…
AtSCPL9	AT1G73290.1	MANYISSVLKSLLLLLHLVFLIQQHVDSASIVKFLPGFEGSLPFELETGYIGIGEEEEVQLFYYFIKSERNPKEDPLLLWLSGGPGCSSISGLLFENGPLAMKLDVYNGTLPSLVPTTYSWTKTSSMIFLDQPVGTGFSYSRTQQYNKPSDSGEAKRIHEFLQKWLSKHQEFSSNPFYVAGDSYSGMVVPATVQEISKGNYQCCSPPINLQGYVLGNPITEHAIDYNYRIPFAHGMALISDELYESLKRVCKGEYVDPRDTECLKLVEEFSKCTKGVCQEVVIKPLCVTETPNCYIYRYLLTTYWVNDVNVRKALQINKESIGEWVRCYFGIPYTHDIKSSVPYHMNNSINGYRSLIYSGDHDLNVPFLATQAWVRSLNYSIIDNWRPWMIKDQIGGYT…
AtSCPL10	AT1G73300.1	MANKYFSSVLKSLLLLLHLVFLSKQHVDSASIVKFLPGFEGPLPFELETGYIGIGEEEEVQLFYYFIKSERNPKEDPLILWLTGGPGCSSISGLLFENGPLTMKLDVYNGTLPSLVSTTYSWTKTSSMIFLDQPVGTGFSYSRTQQFNKPSDSGEAKRIHEFLQKWLGKHQEFSSNPFYVAGDSYSGLVVPATVQEISKGNYECCNPPINLQGYVLGNPLTDYAIDSNSRIPFAHGMALISDELYESLKKTCKGEYTNVHPRNTQCLKFIEEFNKCTNRILQQLILDPLCETETPDCYIYRYLLTTYWANDATVREALQINKESIGEWVRCYRTIPYDNDIKSSMPYHVNNSISGYRSLIYSGDHDLEVPYLGTQAWIRSLNYSIIDDWRPWMIKNQIA…
AtSCPL11	AT1G73310.1	MANNNVYSVLKSLLLLLHLVFLSKQHVDSASIVKFLPGFEGPLPFELETGYIGVGEEEEVQLFYYFIKSERNPKEDPLLLWLTGGPGCSAISGLLYQNGPLAMKLDVYNGTLPSLVSTTYSWTKTSSMIFLDQPVGTGFSYSRTQLFNKPSDTGEAKRIHEFLQKWLGKHQEFSSNPFYVGGDSYSGLVVPATVQEISKGNCQCCNRPINLQGYVLGNPLTDCVYDCNYRVPFAHKMALISDELYESLKRTCRGEYVNVHPHDTECLKFVEEFNKLTNRVCERHILHSCCETETPSCYSYRFMLTTYWANDETVRKALQINKESIGEWTRCYRGIPYNHDIKSSVPYHMNNSIDGYRSLIYSGDHDIQVPFLGTQAWIRSLNYSIIDDWRPWMIKDQIA…
AtSCPL12	AT2G05850.1	MGKQQDWSVTACIFLSLSLASQIHCSSQTHFPSHKGGAGLSGDTSHFNSVSRENVLSLKEKDLIEKLPGQPSGISFRQYGGYVAVNEPATRFLYYYFVEAIKPSKSTPLVLWFNGGPGCSSVGFGAFEELGPFRVHSDGKTLYRNPYSWNNEANMLFFEGPISVGFSYSSTPFDWEIFGEQADKLTAEDNYMFLVNWLERFPEYKGRDVYISGQSYAGHYIPQLAQIILHRNNQTFINLRGISIGNPGLDLLIEADNENKFILSHGLVSQKDFEEYSKVCDFANYDMDECPKIMPKFSIEHNKHLDVYNIYAPVCLNSTLSSEPKKCTTIMEVDPCRSNYVKAYLNSENVQEAMHANTTKLPYEWKACNHYLNSVWIDADKDASMVPILHDLMGEGVRV…
AtSCPL13	AT2G12480.2	MVSSRAVVMAIMVLVTVQWLVFAEGYPEEDLVARLPGQPNVGFRQFAGYVDVDSENGRSLFYYYVEAVKEPDTKPLTLWLNGGPGCSSVGGGAFTELGPFYPTGDGRGLRLNSMSWNKASNLLFVESPAGVGWSYSNRSSDYNTGDKSTVNDMLVFLLRWFNKFPELKSRDLFLTGESYAGHYIPQLADVILSYNSRSSGFKFNVKGIAIGNPLLKLDRDFAAAYEYFWSHGMISDEVRLTIMNQCDFANPKNMSNACIYAIVESSVLTEYINSYHILLDVCYPSIVQQELRLKKMNALHANRTRLPYEWTMCSNRLNYSGIDGYIDMLPSLKRIIQNQTPVWIFSGDQDSVIPLQSSRTLVRELAEDLNFKTTIPYGAWFHKEQVVGGWVTEYGNLLT…
AtSCPL14	AT2G22920.2	MKSTPKLLLLLLFIINHHVDSGSIVKFLPGFEGPLPFELETGYIGIGEEEDVQLFYYFIKSERNPKEDPLLLWLSGGPGCSSITGLLFENGPLALKSKVYNGSVPSLVSTTYSWTKTANIIFLDQPIGAGFSYSRIPLIDTPSDTGEVKNIHEFLQKWLSKHPQFSSNPFYASGDSYSGMIVPALVQEISKGNYICCKPPINLQGYILGNPITYFEVDQNYRIPFSHGMALISDELYESIRRDCKGNYFNVDPRNTKCLKLVEEYHKCTDELNEFNILSPDCDTTSPDCFLYPYYLLGYWINDESVRDALHVNKSSIGKWERCTYQNRIPYNKDINNSIPYHMNNSISGYRSLIYSGDHDLVVPFLATQAWIKSLNYSIIHEWRPWMIKDQIAGYTRTY…
AtSCPL15	AT2G22970.3	MELTLKLLVLLLFILNHHVGSGSIVKFLPGFEGPLPFELETGYIGIGEEEEVQLFYYFIKSERNPKEDPLLLWLSGGPGCSSITGLLFQNGPLALKSEVYNGSVPSLVSTTYSWTKTANIIFLDQPVGAGFSYSRAPLIDTPTDTGEVKRIHEFLQKWLSKHPQFSSNHFYAGGDSYSGMIVPALVQEISKGNYICCNPPINLKGYVLGNPITHEDDPNYRIPFSHGMALISDELYESIREACKGNYFNVDPRNTKCLKLVEEFHKCTDKLNEFHILSPDCDTASPDCYLYPFYLISFWANDESVRDALHVNKRSIGKWERCNYLSKPYNKDIKSSVPYHMNNSVSGYRSLIYSGDHDLVVPFLATQAWIKSLNYSIIDEWRPWMIRDQITGYTRTYSN…
AtSCPL16	AT2G22980.4	MSLTLEFLLLLIVLILSHHAHSGSIVKFLPGFEGPLPFELETGYIGIGEEEEVQLFYYFIKSEKNPEEDPLLLWLSGGPGCSSLTGLLFENGPVALKFEVYNGSVPSLVSTTYSWTKMANIIFLDQPVGSGFSYSRTPLVDKISDTGEVKRIYEFLQKWLSKHQQFFSNPFYVGGDSYSGMIVPPLVQEIGKGNYQINLQGYILGNPITDTESEQNYQIPYAHGMALISDELYKSMERICKGNYVKVDSLNTKCYKLIKDYQKCIHKLNKYHILLPDCDITSPDCFLYRYTLITFWANNKSVREALQVNKGSIGKWVQCNYKNISYNYDIKSSVAYHMKNSIDGYRSLIYNGDHDMMVPFLATQAWIRSLNYSITDDWKPWMINDQIAGYTRSYSNKMT…
AtSCPL17	AT2G22990.3	MSLKIKFLLLLVLYHHVDSASIVKFLPGFEGPLPFELETGYIGIGEDENVQFFYYFIKSENNPKEDPLLIWLNGGPGCSCLGGIIFENGPVGLKFEVFNGSAPSLFSTTYSWTKMANIIFLDQPVGSGFSYSKTPIDKTGDISEVKRTHEFLQKWLSRHPQYFSNPLYVVGDSYSGMIVPALVQEISQGNYICCEPPINLQGYMLGNPVTYMDFEQNFRIPYAYGMGLISDEIYEPMKRICNGNYYNVDPSNTQCLKLTEEYHKCTAKINIHHILTPDCDVTNVTSPDCYYYPYHLIECWANDESVREALHIEKGSKGKWARCNRTIPYNHDIVSSIPYHMNNSISGYRSLIYSGDHDIAVPFLATQAWIRSLNYSPIHNWRPWMINNQIAGYTRAYSN…
AtSCPL18	AT2G23000.1	MGSTLKHLLLLLLVLIRHVDSAAIVKSLPGLEGRLPFELETGYIGIGEEEDIQLFYYFIKSENNPKEDPLLLWLDGGPGCSSLGGLLFENGPVALKSAVYNGSNPSLFSTTYSWTKMANIIYLDQPVGSGFSYSRTPIGKSSDTSEVKRIHEFLQKWLSKHPQFFSNPFYVTGDSYSGMIVPALVQEISKGNYICCKHLINLQGYVLGNPITYAEHEKNYRIPFSHGMSLISDELYESLKRNCKGNYENVDPRNTKCVRLVEEYHKCTDKINTQHILIPDCDKKGHGITSPDCYYYLYFLIECWANNERVREALHVTKGTKGQWQRCNWTIPYDNNIISSVPYHMDNSINGYRSLIYSGDHDITMPFQATQAWIKSLNYSIVDDWRPWMINDQIAGYTR…
AtSCPL19	AT2G23010.1	MSLILKFMLLILLVSSHHVRSGSIVKFLPGFKGPLPFELETGYIGIGEEENVQFFYYFIKSDKNPQEDPLIIWLNGGPGCSCLSGLFFENGPLALKNKVYNGSVPSLVSTTYSWTKTANIIFLDQPVGSGFSYSKTPIERTSDTSEVKKIHEFLQKWLIKHPQFLSNPFYVVGDSYSGMIVPALVHEISKGNYICCNPPINLQGYVLGNPITHIEFEQNFRIPYAHGMSLISDELYESLKRICKGNYFSVDPSNKKCLKLVEEYHKCTDNINSHHTLIANCDDSNTQHISPDCYYYPYHLVECWANNESVREALHVDKGSIGEWIRDHRGIPYKSDIRSSIPYHMNNSINGYRSLIFSGDHDITMPFQATQAWIKSLNYSIIDDWRPWMIKGQIAGYTR…
AtSCPL20	AT2G24000.1	MARTHLLFLLFVLLSLATSSTSTKEQEEDRIKALPGQPKVGFSQFSGYVTVNESHGRSLFYWLTESSSHSPHTKPLLLWLNGGPGCSSIAYGASEEIGPFRISKTGCNLYLNNFSWNTEANLLFLESPVGVGFSYTNTSSDFEESGDERTAQENLIFLISWMSRFPQYRYRDFYIVGESYAGHYVPQLAQKIHEYNNAYKNPVINLKGFMVGNPEMDKNNDRLGTITYWWSHAMISDASYNRILKNCDFTADRFSKECDSAIYVAAADFGDIDQYSIYTPKCVPPQDQTNQTKFEQMMQMHTTKRFLEDQYDPCTENYAEIYYNRPEVQRAMHANHTAIPYKWTACSDSVFNNWNWRDSDNSMLPIYKELIAAGLRIWVYSGDTDSVIPVTATRYSLGK…
AtSCPL21	AT2G24010.1	MIKALPGQPQVGFSQFSGYVTVNESHGRSLFYWLTESPSSSHTKPLLLWLNGVFKPTKPTLSFILCNRPGCSSIGYGASEEIGPFRINKTGSNLYLNKFTWNTEANILFLESPAGVGFSYTNTSSDLKDSGDERTAQENLIFLIKWMSRFPQYQYRDFYIVGESYAGHYVPQLAKKIHLYNKAFNNTPIINLKGFMVGNGDMDKHYDRLGAAMYAWSHAMISDKTYKSILKHCSFTADKTSDKCNWALYFAYREFGKVNGYSIYSPSCVHQTNQTKFLHGRLLVEEYEYDPCTESYAEIYYNRPDVQRAMHANLTSIPYKWTLCNMVVNNNWKDSEFSMLPIYKELTAAGLRIWVFSGDTDAVVPVTGTRLALSKLNLPVKTPWYPWYSEKQVGGWTEV…
AtSCPL22	AT2G27920.1	MKTTVVYLVILCLIVSCTNGETKHVRKINSDGSEAWGYVEVRPKAHMFWWHYKSPYRVENPSKPWPIILWLQGGPGASGVGIGNFQEVGPLDTFLKPRNSTWLKKADLLFVDSPVGAGYSFVEGNQKDLYVKSDEEAAQDLTKLLQQLFNKNQTLNQSPLFIVAESYGGKIAVKLGLSVIDAVQSGKLKLHLGGVILGDSWISPEDFVFSWGPLLKHVSRLDDNGLDSSNSLAEKIKTQIKNGEYVGATQTWMDLENLISSKSNFVDFYNFLLDTGMDPVSLTTSLKIKKEEKIKKYSRYLNDMRSLSDVEDVEGDLDKLMNGVIKKKLKIIPNDLIWGNNSDDVFTAMEAAFMKPVIEDVDELLATGVDVTIYNGQLDVICSTSGTEAWVHKLRWEGL…
AtSCPL23	AT2G33530.1	MPRLQCLTMATSLILLLQALSLVSSTILSRADRITRLPGQPRVGFQQYSGYVTIDEKKQRALFYYLAEAETKPISKPLVLWLNGGPGCSSLGVGAFSENGPFRPKGSILVRNQHSWNQEANMLYLETPVGVGFSYANESSSYEGVNDKITAKDNLVFLQKWFLKFPQYLNRSLFITGESYAGHYVPQLAQLMIQYNKKHNLFNLKGIAIGNPVMEFATDFNSRAEYFWSHGLISDPTYKLFTSSCNYSRFLSEYHRGSVSSMCTKVLSQVGIETSRFIDKYDVTLDVCIPSVLSQSKVVSPQPQQVGETVDVCLEDETVNYLNRRDVQKALHARLVGTRKWTVCSDVLDYEVLDVEVPTINIVGSLVKAGVPVFVYSGDQDSVIPLTGSRTLVKRLAEE…
AtSCPL24	AT2G35770.1	MMITKKLYQCMCLLCMVIALLDVVSSDDAKEQKMKDKIISLPGQPPNLNFSQFSGYVTVDPAAGRALFYWLTEAPRPSGTKPLVLWLNGGPGCSSIAYGASEEVGPFRVNPDGKTLRLNLYAWNKVANVLFLDSPAGVGFSYTNTSSDELTVGDKRTGEDAYRFLVRWLERFPEYKERAFYIAGESYAGHYIPELAQLIVNRNKGAKNPTINLKGILMGNPLVDDYNDNKGMRDYWWNHGLISDESYNDLTKWCLNDSILFPKLNCNAALNQALSEFGDIDPYNINSPACTTHASSNEWMQAWRYRGNDECVVGYTRKYMNDPNVHKSFHARLNGSTPWTPCSRVIRKNWKDSPKSMLPIIKNLLQAHLRIWIFSGDSDAVLPLSGTRHSINAMKLKSS…
AtSCPL25	AT2G35780.1	MARLLLLFFFFLILLHYASCSRHEQEKDRIFHLPGEPNDVSFSHFSGYITVNESAGRALFYWLTESPPSENPESKPLVLWLNGGPGCSSVAYGAAEEIGPFRINPDGKTLYHNPYSWNKLANLLFLESPAGVGFSYSNTTSDLYTAGDQRTAEDAYVFLVKWFERFPQYKHREFYIAGESYAGHYVPQLSQIVYEKRNPAINFKGFIVGNAVIDDYHDYVGLFEYWWAHGLISDLTYHNLRITCEFGSSEHPSSKCTKAMEAADLEQGNIDPYSIYTVTCKKEAAALRSRFSRVRHPWMWRAYDPCTEKYSGMYFNSPEVQKAMHANITGLAYPWKGCSDIVGEKWADSPLSMLPIYKELIAAGLRIWVFSGDTDSVVPITGTRYSIRALKLQPLSKWY…
AtSCPL26	AT3G02110.1	MAMAKLAIFTTLMAILVMTSQGRIPTEGGEKEAEADRITSLPGQPNVTFEQFSGYVTVDKLSGRSLFYWLTEASDLPLSKPLVIWLNGGPGCSSVAYGASEEIGPFRISKGGSGLYLNKFAWNSISNLLFLEAPAGVGFSYTNRSSDLFNTGDRRTAKDSLQFLIQWLHRFPRYNHREIYITGESYAGHYVPQLAKEIMNYNKRSKNPLNLKGIMVGNAVTDNHYDNLGTVSYWWSHAMISDRTYHQLISTCDFSRQKESDECETLYSYAMEQEFGNIDQYNIYAPPCNKSSDGGGSYNGSSGRRSMRLPHLPHSVLRKISGYDPCTERYAEIYYNRPDVQKALHANTTKIPYKWTACSEVLNRNWNDTDSTVLPIYREMIAGGIRVWVFSGDVDSVVP…
AtSCPL27	AT3G07990.1	MDYSFLLIILLLTISTSCCAAPSSYVEEQLRDRISNLPGQPSNVDFRQYSGYVTVHEERGRALFYWLVESPLARDPKSRPLVLWLNGGPGCSSVAYGAAEEIGPFRVGSDGKTLHSKLYAWNKLANLLFLESPAGVGFSYSNTTSDLYTTGDQRTAEDSYIFLVNWFERFPQYKHREFYIVGESYAGHFVPQLSKLVHERNKGFKNPAINLKGFMVGNAVTDDYHDYIGTFEYWWNHGLISDSTYHQLKTACYSVSSQHPSMQCMVALRNAELEQGNIDPYSIFTKPCNSTVALKRFLKGRYPWMSRAYDPCTERYSNVYFNRLDVQKALHANVTRLSYPWKACSDIVGSYWDDSPLSMLPIYKELITAGLKIWVFSGDTDAVVPITATRYSVDALKLA…
AtSCPL28	AT3G10410.1	MEKLTFLSLLLHFVVFIASTIPSSSFLLNDRTFERSNLPSTRAEKLIRELNLFPQQDLNVIDVADLPLTAAEGPGIVERKFVFPNILADGGPTVDDLGHHAGYYKLPKSRGASMFYFFFESRNKKDAPVVIWLTGGPGCSSELAVFYENGPFKITSNMSLAWNEYGWDQVSNLLYVDQPVGTGFSYTTDKSDIRHDETGVSNDLYDFLQAFFAEHPKLAKNDFYITGESYAGHYIPAFASRVHKGNKANEGVHINLKGFAIGNGLTDPALQYPAYPDYALEMGLITQKEHDRLEKIVPLCELSIKLCGTDGTTSCLASYLVCNSLFSGVMSHAGGVNYYDIRKKCVGSLCYDFSNMEKFLNLQSVRKSLGVGDIDFVSCSTSVYQAMLVDWMRNLEVGI…
AtSCPL29	AT3G10450.1	MANDYVSTVLLLLSLLIFLSQRTDSASIVKSLPGFDGPLPFELETGYIGVGEEEEVQLFYYFIKSERNPQEDPLLLWLSGGPGCSSISGLLYENGPVNVKIEVYNGTLPSLVSTTYSWTKVSSIIYLDQPVGTGFSYSRTKLVNKPSDSGEAKRIHEFLHKWLGKHQEFSSNPFYVGGDSYCGMVIPALVQEISKGNYVCCKPPINLQGYILGNPSTENEVDINYRIPYAHGMALISDELYESMKRICKGKYENVDPRNTKCLKLVGEYQKCTKRINKALIITPECVDTSPDCYMYRYLLTTYWANDENVQRALHVNKGSIGEWVRCYFEIPYNHDIKSSVPYHMNNSIDGYASLIFSGDHDMEVPYLGTQAWIRSLNYSLIDDWRPWMIGDQIAGYTR…
AtSCPL30	AT3G12203.1	MGKECYYLSWILKFHLLLVLIQLVDSGSTIRFLPGFQGPLPFELETGYIGVGEAEKDQMFYYFIKSESNPEKDPLLLWLSGGPFCSSFTALIYENGPIAFKAEEYNGSIPSLVSTTYAWTKVASILYLDQPVGTGFSYSRNPLADIPSDTGVAKPVNEFLHKWLDKHPEFLSNPLYVAGNSYSGIVIPTIVQEISNGNHLDSKPQINLQGFVLGNPATDTDIDLNSRIPFAHGKALISDEHYESLKRSCQGNYISVNPRNTKCLKLLEDFKKCVSGISEEYILKPDCMWLYSCMANLHSLSEYWANEKSVRKALLVNEGTVRKWIRCNTEIAYNKDIRSSVPYHKYISIEGYRSLVFSGDHDMLVPFLGTQAWIRSLNYSIVDDWRPWMVQNQVAGYTR…
AtSCPL31	AT3G12220.1	MGSWIPKLLLLQLVLLLTKHADSSSIIKYLPGFEGPLPFELETGYIGVGEEDEDQMFYYFIKSESNPKTDPLLLWLSGGPGCSSFTGLIYENGPLGFKVEAYNGSIPTLVSTTYSWTKVANIIYLDQPVGTGFSYSRNPLADIPSDTGSAKRVDEFLRKWLTKHPEYFSNPFYAGGNSYSGKMVPVIVQEISNGNCIYGKPQIRLQGYVLGSPVTDYDLDRNSRIQFAHGMALISNELYESMKRTCGGNYIFVDPLNTECLELIKDYDNCVSGIYENLILVPKCDLTSPDCHSYRSMLSDYWANNESVRRALKVVEGTTGRWERCKWTLQNNKDIKSSIPYHKKNSIQGYRSLIFSGDHDMLTPYVGTQDWIRSLNYSIIDKWRPWMILDQVAGYTTTY…
AtSCPL32	AT3G12230.1	MGSWIPKLLLLQLVLLLTKHADSSSIIKYLPGFEGPLPFELETGYIGVGDEDEDQMFYYFIKSESNPEEDPLLVWLSGGPGCSSFTGLVYENGPLGFKVEAYNGSIPTLVSTTYSWTKVANIIYLDQPVGAGFSYSRNPFADRPSDTGSAKLVNEFVRKWLAKHPDYFSNPFYVTGNSYSGKVIPAIVQEISNGNYICCKPQINLQGYVIGNPVAYYDHDKDSRIPFAHGVALISDELFESLKRSCGGSYSIVDPLNTECLKLIKDYHKCVSGIYQELILKPKCETTSPDCYTYRYLLSIYWANNEIVRRALKVVEGSKGKWERCDLSVRSNQDIKSSIPYHMNNSIKGYRSLVISGDHDMTIPFLGTQAWIRSLNYSITEKWRPWMILDQVAGYTKTY…
AtSCPL33	AT3G12240.1	MASWIFKLLLLLQCVLVLIQHADSSSIIRYLPGFEGPLPFELETGYIGVGQKEEDQLFYYFIKSENNPEEDPLLVWLTGGPGCSSFSGLVYENGPLAFKVETYNGSVPTLVSTTYSWTKVANIIYLDQPVGTGFSYSRNPFADIPSDTGSVKRVNEFVRKWLAKHPEYFSNPFYVTGNSYSGKVIPAIVQEISNGNYICCKPQINLQGYVIGNPVAYYDHDKDFRIPFAHGVALISDELFESLKASCGGSYSVVDPLNTECLKLIEDYDKCVSGIYEELILKSKCEHTSPDCYTYRYLLSEYWADNETVRRALKVVKGSKGTWERCDYRVLSNQDIKSSIPFHINNSIRGYRSLVISGDHDMTIPFLGTQAWIRSLNYSITEKWRPWMILDQVAGYTKT…
AtSCPL34	AT3G17180.1	MNLTLPMKKQKFLLIISLLILLSLLHQDYHIEAQNSDKVVNLPEQPLNPKISHFSGYVNVNQENTRSLFFWFFEALSESPSTRPLVLWLNGGPGCSSIGYGAASELGPFRVVENGTSLSFNQYSWVQEANMLFLESPVGVGFSYTNSSSDLENLNDAFVAEDAYNFMVAWFARYPQYKSRDFFIAGESYAGHYSPQLAELIYDRNKVQPKDSFINLKGFIVGNPLTDDEYDNKGILEYAWSHAVISDHLYDSAKHNCDFKSSNWSEPCNVAMNTVFTKYKEIDIYNIYAPKCISNSSSGASYLGFGVNDKSPAVKDWFKRVRWFEGYDPCYSNYAEEYFNRVDVRLSLHATTRNVARWKVCNDSILQTYHFTVSSMLPTYSKLIKAGLKIWVYSGDADG…
AtSCPL35	AT3G25420.1	MGRLVEAIIASILLSLCFTITKSAPKSALITNLPGFNGTFPSKHYAGYVAIDKHRNKNLWYYFVESERNASVDPVVLWLNGGPGCSSMDGFVYEHGPFNFEPKKKNSHLLHLNPYSWSKVSNIIYLDSPVGVGFSYSNDNADYTTDDTKTASDTHTFLLEWFKMFPEFQSNPFFISGESYAGIYVPTLAAEVVKGHKNVTKPVINFKGYLVGNGVTDEVFDGNALVPFTHGMGLISDELYEETKLVCNGTYYTGGQSGVSKECAGKLKTVSDTVNLLNLYNILEPCYHGTSLSALDIEFLPKSLLTLGKTEKPMAVRKRMFGRAWPLGAVVRPGIVPSWSQLLAGFGVPCIDDTVATKWLNDPAVRKAVHAKEVSIQFIIFLSISISIGNWELCSSNLE…
AtSCPL36	AT3G45010.1	MDSKTTFLTFLLCIFIFSHFSPSTSKSLTEKPLSFSPSASLPTLTAERLIKGFNLMPTRDVNVIDEEGSEAPRLVERAFDLPAAVDRRGSGGSPSVQDFGHHAGYYKLPNSKAARMFYFFFESRTNKADPVVIWLTGGPGCSSELALFYENGPFTVSNNSSLSWNEFGWDKASNLIYVDQPVGTGFSYTSDQSDLRHDEDGVSNDLYDFLQAFFKEHPQFVKNDFYITGESYAGHYIPALASRVHRGNKNKEGTHINLKGFAIGNGLTNPEIQYGAYADYALDMNLITQSDHDNLNRYYATCQQSIKECSADGGEGDACASSYTVCNNIFQKIMDIAGNVNYYDVRKQCEGSLCYDFSNMENFLNQKSVRKALGVGDIEFVSCSTAVYEAMQMDWMRNL…
AtSCPL37	AT3G52000.1	MGKRQDWSVTACIFLFLSLASQIHCRSHIPFPSPKRGVSSSGDTSHFNVIQRESVPSPKDKDLIQQLPGQPSDVTFKQYGGYVAVNKPAGRFLYYYFVETIKPGNTTPLVIWFNGGPGCSSLGGAFKELGPFRVHSDGKTLFRNPYSWNNEANVLFLETPVGTGFSYSNSPINGKQGDKATAEDNYMFLVNWLERFPEYKGRDIYIAGQSYAGHYVPQLAQIILHRNNQTLINLRGILIGNPSLNREIQDDFGYKFMFSHGLISQQQMDNYNKFCTDSDLYDWDKCHLASQKIEAQKTHLDIYNIYAPLCLNSTLSSEPKKCTTIMKADPCSGNYLKAYLNIKEVQEAIHANTTKIPYEWTSCNTKLLWEWNEKDRYVSLTPILQELMGKGVRVMLYNG…
AtSCPL38	AT3G52010.1	MVKQQDWSVTTCVLLFLFLASQIHCRSGIHVSKRLEGSKQGDGKSGDTSFNVLRRVLSPKEKDLIKKLPGQPSGVSFRQYGGYVPVNEPSSRFLYYYFVEAIKPNTSTPLVIWFNGGPACSSLGGAFLELGPFRVHSGGRKLFRNPYSWNNEANVLFLESPVTTGFSYSSNPIDLEELGEKGDKATAEDNYIFLMNWLERFPEYKGRDIYIAGQSYAGHYVPQLAQIIIHRNKKTLVNLRGILIGNPSLLTSIQDPYGYEFMLSHGLMSQQQMDNYNQFCLRDDLYDNDKCALSVKTIDDAKKHLDTYNIYAPVCLNSTLSRISKKCTTVLEVDPCSKDYLKAYLNRKKVQKAIHANTTKLPYEWTSCNNELTENWSENDRDTPMIPILHELMGEGVRV…
AtSCPL39	AT3G52020.1	MGELQDWSVTTCLLLLLFQASQIHCTSQTHVLNRLLYRSKRGFGSSVDTNHLNAIRHLSVSSPQNTSGVNQQEQKERDLIENLPGQPSVSFRQYGGYVTVNESAGRSLYYYFVEATKTKKSLPLVLWLNGGPGCSSLYGAFQELGPFRIYGDGKTLYTNPYSWNNVANILFLESPVGTGFSYTNTESDLENPGDMKAAADKYIFLVKWLERFPEYKGREFYIAGESYAGHYVPQLAQTILVHNKNQNFINLRGILIGNPTLNDIVETTGSFDYLVSHALLSQDSLLSYKENCATDTPKMEVDCIALSMKIDDDIKKMNLYNILTPTCINATLTPLTNQSKECTTVLQYEPCGMQYIAAYLNREDVQRSMHVTKLPHTWMLCNEATGFNWNQTDYSASML…
AtSCPL40	AT3G63470.1	MRKGQGYSYSVIASVLVLLCVVVSRIECSSQVHALSRLYLSKRGVGGSSTMDTSHFKAVKDLKPSSLRSAANQEGLRKRDLIRRLPGQPPVSFDQYGGYVTVNESAGRSFFYYFVEASKSKDSSPLLLWLNGGPGCSSLAYGALQELGPFRVHSDGKTLFRNRYAWNNAANVLFLESPAGVGFSYTNTTSDLEKHGDRNTAADNYIFLVNWLERFPEYKGRDLYIAGESYAGHYVPQLAHTILLHHRSFFNLKGILIGNAVINDETDLMGMYDFFESHALISEDSLARLKSNCDLKTESASVMTEECAVVSDQIDMDTYYLDIYNIYAPLCLNSTLTRRPKRGTTIREFDPCSDHYVQAYLNRPEVQAALHANATKLPYEWQPCSSVIKKWNDSPTTVI…
AtSCPL41	AT4G12910.1	MSIITMVWLMKVFVFVTLLSLVFVITESAPESALITKLPGFEGTFPSKHYSGYVTIDKEHGKNLWYYFIESEKNPSKDPVVLWLNGGPGCSSMDGFVYEHGPFNFELPKKNNSLPLLHLNPYSWSKVSNIIYLDSPVGVGFSYSNNKSDYITGDIKTAVDSHAFLLKWFQMFPEFQSNPFFISGESYAGVYVPTLASEVVIGNKNGVKPALNFKGYLVGNGVADPKFDGNAFVPFAHGMGLISDELFENVTKACKGNFYEIEGLECEEQYTKVNDDTNQLNIYNILEPCYHGTSLSAFDIRSLPSSLLQLGKTEKRLPIRKRMFGRAWPVRAPVHPGIVPSWSQLLADVTVPCIDDRVATAWLNDPEIRKAIHTKEESEIGRWELCSGKLSFYHDAGSM…
AtSCPL42	AT4G15100.1	MDNHTKSFSSLLISLWFTALLILVEMVSCARQHRRSFLAKEADLVTNLPGQPDVSFKHYAGYVPVDKSNGRALFYWFFEAMDLPKEKPLVLWLNGGPGCSSVGYGATQEIGPFLADTNEKGLIFNPYAWNKEVNMLFLESPVGVGFSYSNTSSDYLNLDDHFAKKDAYTFLCNWFEKFPEHKGNEFYIAGESYAGIYVPELAELVYDNNEKNNDLSLHINLKGFLLGNPDISNPDDWRGWVDYAWSHAVISDETHRNINRLCNFSSDDVWNNDKCNEAIAEVDKQYNEIDIYSLYTSACKGDSAKSSYFASAQFKTNYHISSKRMPPRRLAGYDPCLDDYVKVYYNRADVQKALHASDGVNLKNWSICNMEIFHNWTYVVQSVLPIYQKLIAGGLRIWV…
AtSCPL43	AT4G30610.1	MARTHFIFLLLVALLSTTFPSSSSSREQEKDRIKALPGQPKVAFSQYSGYVNVNQSHGRALFYWLTESSSPSPHTKPLLLWLNGGPGCSSIAYGASEEIGPFRINKTGSNLYLNKFAWNKDANLLFLESPAGVGYSYTNTSSDLKDSGDERTAQDNLIFLIKWLSRFPQYKYRDFYIAGESYAGHYVPQLAKKINDYNKAFSKPIINLKGFLVGNAVTDNQYDSIGTVTYWWTHAIISDKSYKSILKYCNFTVERVSDDCDNAVNYAMNHEFGDIDQYSIYTPTCVAAQQKKNTTGFFVRMKNTLLRRRLVSGYDPCTESYAEKYFNRPDVQRAMHANVTGIRYKWTACSDVLIKTWKDSDKTMLPIYKELAASGLRIWIFSGDTDSVVPVTATRFSLS…
AtSCPL44	AT4G30810.1	MAKTRGSCCLVNALIAIAFLATAHLCEAGLSQKEQDKVSKLPGQNFNVSFAHYSGFVATNEQLGRALFYWLFEAVEDAKSKPLVLWLNGGPGCSSVAYGEAEEIGPFHIKADGKTLYLNQYSWNQAANILFLDAPVGVGYSYSNTSSDLKSNGDKRTAEDSLKFLLKWVERFPEYKGRDFYIVGESYAGHYIPQLSEAIVKHNQGSDKNSINLKGYMVGNGLMDDFHDRLGLFQYIWSLGFISDQTYSLLQLQCGFESFIHSSKQCNKILEIADKEIGNIDQYSVFTPACVANASQSNMLLKKRPMTSRVSEQYDPCTEKHTTVYFNLPEVQKALHVPPGLAPSKWDTCSDVVSEHWNDSPSSVLNIYHELIAAGLRIWVFSGDADAVVPVTSTRYSID…
AtSCPL45	AT5G08260.1	MKKNALWLLCILVLPAIACGRKPEKKVTISSSGRKEDDLVTGLPGQPPVNFKHYAGYVNLGPEQKQKALFYWFFEAQQNSSRRPLVLWLNGGPGCSSIAYGAAQELGPFLVHDNGGKLTYNHFSWNKEANMLFLEAPVGVGFSYTNNSMDLQKLGDEVTASDSLAFLINWFMKFPEFRSSEFYISGESYAGHYVPQLAEVIYDRNKKVTKDSSINLKGFMIGNAVINEATDMAGLVDYAWSHAIISDEVHTSIHGSCSFEEDTTNKTEQCYNNFKGFMDAYNDIDIYSIYTPVCLSSLLSSSPRKPKIVVSPRLLTFDDLWDKFPAGYDPCTESYAENYFNRKDVQVALHANVTNLPYPYSPCSGVIKRWSDAPSTMIPIIQKLLTGGLRIWIYSGDTD…
AtSCPL46	AT5G09640.1	MRNLSFIVLFLLTLFFIHHLVDASLLVKSLPGFEGPLPFELETGYVSIGESGDVELFYYFVKSERNPENDPLMIWLTGGPGCSSICGLLFANGPLAFKGDEYNGTVPPLELTSFSWTKVANILYLEAPAGSGYSYAKTRRAFESSDTKQMHQIDQFLRSWFVKHPEFISNPFYVGGDSYSGKIVPGAVQQISLGNEKGLTPLINIQGYVLGNPVTDKNIETNYRVPFAHGMGLISDELFESLERSCGGKFFNVDPSNARCSNNLQAYDHCMSEIYSEHILLRNCKVDYVLADTPNIRTDRRRVMKEFSVNDSSSLPPPSCFTYRYFLSAFWANDENVRRALGVKKEVGKWNRCNSQNIPYTFEIFNAVPYHVNNSLKGFRSLIYSGDHDSMVPFSSTQA…
AtSCPL47	AT5G22980.1	MEAKTFFLFMLFIFSQSWLSTSKRILNNPSVFSSSLNFSSGNAERLIKSFNLMPKYDVNVIPKGSLDAPRLIERQIDFLATAGSKNASVGPSVQEFGHYAGYYSLPHSKSAKMFYFFFESRNKTTDPVVIWLTGGPGCSSSVAMFYENGPFKISKDLSLYWNDFGWDKVSNIIYVDQPVGTGFSYTSDESDIRNDEDGVSNDLYDFLQAFFKEHPKFVKNDFFITGESYAGHYIPALASRVHSGNKKKEGIPINLKGFAIGNGLTNPEIQYGAYGDYALQMKLISESDHESLKQDYVECQNITKKCSLGGGLVCDSAVEVCTSIFNKIVAKKSGLNYYDIRKKCVGSLCYDFSRMEIFLNKENVRKALGVGDIKFVSCSSTVYDAMIEDWMQNLEVKIP…
AtSCPL48	AT5G23210.1	MGSHSVEFSVLVLFLVSFLLGSTSAEKLCSDNDGDNGCFRSRVLAAQRADRVKELPGQPPVKFRQYAGYVTVNETHGRALFYWFFEATQNPSKKPVLLWLNGGPGCSSIGFGAAEELGPFFPQNSSQPKLKLNPYSWNKAANLLFLESPVGVGFSYTNTSRDIKQLGDTVTARDSYNFLVNWFKRFPQYKSHDFYIAGESYAGHYVPQLSELIYKENKIASKKDFINLKGLMIGNALLDDETDQKGMIEYAWDHAVISDALYEKVNKNCDFKQKLVTKECNDALDEYFDVYKILDMYSLYAPKCVPTSTNSSTSHSVAGNRPLPAFRSILRPRLISHNEGWRRMAAGYDPCASEYTEKYMNRKDVQEALHANVTNISYPWTHCSDTVSFWSDAPASMLP…
AtSCPL49	AT5G36180.1	MANKYVSSVLKSLLVLLHLVFLSKQHVDSASIVKSLPGFEGQLPFELETGYIGVGEEEEVQLFYYFIKSERNPKEDPLILWLTGGPGCSAISGLLFENGPLTMKLDVYNGTLPSLVSTTYSWTKTSSIIFLDQPVGTGFSYSRTQQFNKPSDSGEAKRIHEFLQKWLGKHQVFSSNPFYVAGDSYSGLVVPATVQEISKGNYECCNPPINLQGYVLGNPLTDYTTGSNSRIPFAHGMALISDELYESLKKTCKGEYTNVHPRNTQCLKFVEEFNKCTNRIFQQLILDPLCETETPDCYIYRYLLTTYWANDATVREALQINKESIGEWVRCYYSIPYNNDIKSSMPYHVNNSISGYRSLIYSGDHDFEVPYLGTQAWIRSLNYSIIDDWRPWMVKNQIA…
AtSCPL50	AT5G42230.1	MAIVSLRDVAMVMVTVQVFARGYPETDLVVRLPGQPKVVFRQYAGYVDLDLNAGRSLFYYFVEAEKHPDTKPLTLWLNGGPGCSSVGGGAFTELGPFYPTGYGRGLRINSMSWNKASNLLFVDSPAGVGWSYSNRSSDYNAGDKSAASDMLVFLLRWFDKFPELKSHDLFLTGESYAGHYIPQLADAILSYNSRSSGFKFNIKGIAIGNPLLKLDRDIPAVYEFFWSHGMISEVVGRTIKIQCDFSHYTYAYPHNVSDACNDAIREAGDITTEYVNTFDVLPDLCYPSIALQELRLKQMATKMSMGVDVCMNYERQFYLNIPEVQMALHANRTNLPYSWSLCSNLLNYSAIDVNTNMLPTLKRIIQNKIPVRIFSGDQDSVVPFLGTRTIVGELANDLN…
AtSCPL51	AT5G42240.1	MASVSWRAVAVAMVVVLLSLQWFAKGYPEEDLVVRLPGQPTVGFKQYAGYVDVDVKAGRSLFYYYVEAVKQPDSKPLTLWLNGGPGCSSIGGGAFTELGPFYPTGDGRGLRVNSMSWNKASHLLFVESPAGVGWSYSNKSSDYNTGDKSTANDMLVFLLRWFEKFPKLKSRDLFLTGESYAGHYIPQLADAILSYNSHSSGFKFNIKGVAIGNPLLKLDRDSPATYEFFWSHGMISDELKLTITSQCDFDDYTFASPHNVSTACNEAISETENIITEYVNNYDVLLDVCYPSIVQQELRLKKMATKMSMGVDVCMTYERRFYFNLPEVQKALHANRTHLPYSWSMCSGVLNYSDIDGNIDMLPILKRIILNKTPIWIFSGDQDSVVPFGGSRTLVRELA…
OsSCPL1	LOC_Os01g11670.1	MAPPPAALLLVVLLLVGFEALPTKSGYLPIPTANASLFFAYYEATHLLTPPASTPIILWLQGGPGCSGLTGNFFELGPYFVNHDALSLSPNPFAWNRRFGLLFIDNPLGTGFSAAPSPAAIPTNQFVVAAHLFTALQSFFALQPGFRSRPFFLTGESYAGKYVPAAGSYILAVNPTLPKRLRVNLHGVAIDNGLTHPVAQVATHADTAYFMGLINAKQRRELEALQARAVELTNAARWSEAADARELVLSLLENATGLATQFDAAKQRPYETGPVGKFVNRAEVKAALGARTDVEWEDCSDTVGAAMHGDVMKSVKPGVEALLRGTRVLLYQGIRDLNLRDGVVSTEAWMRELKWDGLTAFLVADRAVWRIGEELAGYVQRSGPLSHVIVDGAGHLVPA…
OsSCPL2	LOC_Os01g43890.1	MASFLSRAAAVSLLAIVLVLTAATSTSPAAAAARFPEEARPTRSGYLNVTSTNSLYFAFYEATDPVTTQPAAVPLLVWLQGGPGCSSLIGSFAELGPYLLLDSTSALARNDNRWNRRFGVIFIDNPLGAGFSAPASGDDIPTDERTIAAHLLAALQSFMALDPAFRARPLFLTGESYAGKYIPAAASHILDANAKLTDDRRVNLQGIAIGNGMTHPVAQVTVHADQAYFAGLINAEQKAKVEEMQDKTVSLIKSKKWAAARRERNRIIAFLKNATGVATPFNYAREKGYPTRPLRDFLNTGEAKAALGARSDVEWARCSEAVSAALADDIMRSARGDVEAVFLAPDGVRVLLFQGVFDLHSGPASVEAWVRELAWPGLGAFLAAERAVWRLGDEQLAGY…
OsSCPL3	LOC_Os02g02320.1	MATARVSLILLVVVLAASACAEGLRLPRDAKFPAAQAERLIRSLNLLPKEAGPTGAGDVPSVAPGELLERRVTLPGLPQGVGDLGHHAGYYRLPNTHDARMFYFLFESRGKKEDPVVIWLTGGPGCSSELAVFYENGPFTISNNMSLAWNKFGWDTISNIIFVDQPTGTGFSYSSDDRDTRHDETGVSNDLYSFLQVFFKKHPEFAKNDFFITGESYAGHYIPAFASRVHQGNKANEGIHINLKGFAIGNGLTDPAIQYKAYTDYALDMNLIKKSDYDRINKFIPPCEFAIKLCGTNGKASCMAAYMVCNSIFSSIMKLVGTKNYYDVRKECEGKLCYDFSNLEKFFGDKAVKEAIGVGDLEFVSCSTTVYQAMLTDWMRNLEVGIPALLEDGINVLIY…
OsSCPL4	LOC_Os03g27480.1	MHRREFALFLLYLKMDTHALPLLCILCLITLLQLDGGAAISGGTNDGSERWGYVQVRPKAHLFWWYYRSPQRVSSPGGKPWPTILWLQGGPGASGVGLGNFLEVGPLDGDLKPRGSTWLQKADLIFVDNPVGTGYSYVEDDALLVTTDGEAAADLAALLRALAAKEIPTLQSSPLFLVAESYGGKYAATLGVSLARAIRAGGLKLTLAGVALGDSWISPEDFALSYGPLLRQVSRLDSNGADSASKKAQVVKQRIASGQWKLAQYALSSMLTSIVASSGHVDVYNFLLDTGMDPVAAGAAPARSFPPAYSAYLDSKLSVGDSIRSVMNGAIKEKLKIIPKDVVWEEQSYTVYNALINDFMKPRIQEVDELLSYGVNVTVYNGQLDVICSTVGAEAWVQK…
OsSCPL5	LOC_Os03g27590.1	MDRPYPPLLPLALLALLFLCLLHGERAAAADDDLTSGTGDGSELWGYVQVRPKAHLFWWYYKSPQRASSPGKPWPTILWLQGGPGASGVGLGNFLEVGPLDVNLKPRDSTWLQKADLIFVDNPVGVGYSYADDPSALVTTDWQAATDATELLRALAAKEIPTLQSSPLFLVAESYGGKYAATLGVSLARAIRAGDLKLNLGGVALGDSWISPEDFTLAYTPLLLEVSRLDDNAGDEASKMAATVKEQITAGQLADSQQSWIDLLGFIDKKSASVDMYNFLLDSGMDPVSADLPAASSSSPSSSSAQLMKYSTYLSSQAADSGSNTIEGIMNGVIKEKLKIIPNNLKWQELSDPVYNALVNDFMKPRINEIDELLSYGINVTVYNGQLDVICSTIGAEAW…
OsSCPL6	LOC_Os05g50570.1	MAVAPPSPLSLVFVVLAAVSLSASAAAAPASVLPRGAIPTKSGYLPIPPANASLYFAFYEATEPVTPPATTPLLVWLEGGPGCSGFLSNFLQIGPYLLAGGSLSPNPFAWNRRFGLLFIDSPLGTGFSVAPSPAAIPTNQSVVADHVLAALQSLYSLEPSFRARPLYLTGESYAGKTIPAAGALIVATNPTLPEKKRINLRGVAIGNGMTHPVTQVTTHADIAYFMGLINGKQKREVEAMQARAVELIKAERWSEAYVAREGLLKWMENASGVPSLFDVEVTTSLEAEAAALAPLLNGAEAKAALGARGDAEWKMCSAAVGAAQHKDVMKSVKPEVEALLRRGTTPTRVLLYGGIRDVKDGPVSTEAWVRELEWDGLAAFQDADRAVWRHRGGELAGSV…
OsSCPL7	LOC_Os05g50580.1	MAPPSRPFYLVYVVIFVAVSLSATAATATAAAVLPRGALPTKSGYLPIPPAANASLYFAFYEATEPVTPLATTPLLVWLEGGPGCSGFLSNFLQIGPYLFAGGSLSPNPFAWNRRFGLLFIDSPLGTGFSVAPSPANIPTNQSVVADHVLAALQSFLSLEPSFRARPLYLTGESYAGKTIPAAGALIVATNPTLPEQKRINLRGVAIGNGMTHPVAEVTTHADIAYFMGLINAKQKRAAEAMQAEAVALTREERWREASAARARLMSWLENATGVVTLLDVEVQQSVAVMAAGLADFLSTAEVKAAVGARPDVAWEACSAAVGAAQEEDVMKSAKRDVEALLHRGASPTATPTPTRVLLYEGIRDVGNGPVCAEAWLRELEWDGLAAFQDAGRAVWRSG…
OsSCPL8	LOC_Os05g50600.1	MAPPLLLVSLLLIGFVSARAITPSAEAAAVFPKEALPTNSGYLPITTTNASLFFAYYEATHPLTPPASTPLLLWLQGGPGCSGLAGNFFELGPYFVNRDALSLSPNPFSWNRRFGLLFIDNPLGTGFSAAPSPAAIPTNQSVVAAHLFAALQSFFALQPGSRSRPFFLTGESYAGKYIPAAGSYILAVNPTLPTRLRVNLHGVAIGNGLTHPVAQVATHADTAYFMGLINAKQKRELEALQARAVELTNAARWSEAADARGLVLSWLENATGLATLFDAAKKRPYETGPVGKFVNRAEVKAALGARGDVEWEECSDAVGAAMHGDVMKSVKPEVEALLRGTRVLLYQGIRDLRDGVVSTEAWMRELEWDGLPAFLDADRAVWRIGEELAGYVQRSGPLS…
OsSCPL9	LOC_Os07g29620.1	MGPTRQSHSLLLTFLLVGAAAAAAAASPEDGSPFLRLPTASDLPVPAGQLPRSAAVGLIRALNLHPRDASPSPSSRGDGDVPAGTLVERPIHLASMATGKSGGSSAEDLGHHAGYYRLPNTHDARLFYFFFESRGSKGEDDPVVIWLTGGPGCSSELALFYENGPFHIADNMSLVWNDFGWDQESNLIYVDQPTGTGFSYSSNPRDTRHDEAGVSNDLYAFLQAFFTEHPNFAKNDFYITGESYAGHYIPAFASRVYKGNKNSEGIHINLKGFAIGNGLTDPAIQYKAYTDYSLDMGLITKSQFNRINKIVPTCELAIKLCGTSGTISCLGAYVVCNLIFSSIETIIGKKNYYDIRKPCVGSLCYDLSNMEKFLQLKSVRESLGVGDIQFVSCSPTVYQ…
OsSCPL10	LOC_Os08g44640.1	MGLLMRPVALLIYCTTASLFFLTSSSSAAIAGGTPDGSEEWGYVQVRPKAHMFWWLYRSPQRVNNKGSTPWPTVLWLQGGPGASGVGYGNFMEIGPLDTNLKPRPSTWLSKADLLFVDNPVGTGFSYVEGGDRTLLARTDAEAATDLTTLLSQLYRSNNTRLQGSPLYIVAESYGGKFAVTTALAALKAIHAGRLAASLAGVALGNSWISPEDSVLSWGPLLYQVSRLDENGLYLSDSLAQQIKAQVKAAQFLEAENTWQSLESIILEQANFIDFYNFLKDDSSSDANLEQQQRQRLLASLGQSRRRYSSYLSSKVTTEGGFEGIMNTVIRDKLRIIPKNVTWSEQSDDVFEALAGDFMKPRILEVDELLNLGLNVTIYSGQLDLICATKGTLDWIQKL…
OsSCPL11	LOC_Os02g26480.2	MQIMRLFSLIIAFRSVEARMPEMVRASTAISAGRVVVVAGAAALVVVLLCAAPAPAAVEAVPAGAEVSEFPGFDGDLPSKHYAGYITVGHQPLKRHMYYYFATSERNSTTDPVIIWINGGPACSGFSAFLHSIGPLKIEGPMIHARDEPRTKLNPFSWTKMSSVLLVDSPAGVGYSYSENEDDYVTNDTSRVLDLYDFLSKWFSEYLEFLSNPFYIAGCSYSGVIVPVLAQEILKRNEDNGRIKINFKGYSLCNPAVDVEIENNAFVPYAFRMGLISDELYQNLVSTCNGKYWNNKGPSCLANLEQFHKQISGINMEHILCPPCRYQMGITKEANEEYDFGQMFELLSESSEYGLECNNQELVLEKLFDTKSSREKLHAKPIEILQKWKRCPNFIQYTR…
OsSCPL12	LOC_Os02g46260.1	MALKLLWLHADGHCQCHLSLLLRLVACLALVLLLPPPPPAQAATVVTHLPGFDGPLPFYLETGYVGVEEETGTELFYYFVESERSPRSDVVLLWLSGGPRCSVFSGFVYEIGPVMFVAERYSGGTVPRLEYNPYSWTKLASILFVDSPVGSGFSYAHDPKGYDVGDISSSMQIVKFLRKWLDDHPKYLSNPFYIGGDSYAGKVVPLITQYLSEGIEEMRHPIINLKGYLVGNPSAGDKIDVNSRVPYSHSFGVISDQLYEAALANCKGDYENPTNKPCTDVMQTINNLMSEVLEPACPFDWPWPMPGRDASNRKSLTEEHYWLGDPPVEPPFSCFAAYRYYLSYFWANDNATRAALGIKEGTVTEWIRCPTGLPYTRDLPSSIECHFNVTTRGYRALVY…
OsSCPL13	LOC_Os03g52040.2	MVLELLTMAAHRVGRCMLLQPPRLATCVLFLLLPLLLPCSASSSVITHLPGFHGRLPFHLETGYVGVDEETGTELFYYFVESERSPSTGPVILWLTGGPGCSGFSGVVFEVGPMKYVLEPYNGSLPRLVYNQYSWTQMASILFLDTPVGSGFSYAHDPKGYNVGDISSSLQVVTFLKKWFNDHPRYLSNHFYVGGSSYAGKVIPIIMKFISEGIEQRQQPLVNLKLQGYIVGNPITGSKIDDNFKIPYSHGVGIISDQLYEAAVANCNGDYVTTTNELCAKALNAIDNLMSEVDYGNILDDKCVRATPKPINEVSRSRSLQEDYIRLSEPTVRPTINCFSYRYYLSFLWMNNNLTREALKIKKGTVGEWIRCKTGLPYVQDVASSIKYHFDLTTGGYRA…
OsSCPL14	LOC_Os03g52070.3	MGSHRHRSAGQCSLVQPPRLITCLLLLLLLLLSPPALPCSASSSSSSSSVITHLPGFHGRLPFYLETGYIGIEEKTGTELFYYFVESETNPDTDPLVLWLVGGPRCSAFSGLAYEVGPLNFVLEAYNGSLPRLVYNQYSWTQMASIIFLDSPVGSGFSYARDSNGYDVGDISSSLQVVTFMKEWLNDHPRYRSHNFYVGGASYAGKVVPVIVQYISEAIEEQRQRPLIDLKLQGYIVGNPITGSKFDKNFHVPYSHGVGIISDQLYEAAVTHCKGDFVNPTNQLCANVVYTINKLMSEVSDGNILEDKCVKAAPKPTIDVSASRALLEEYSRLSKPPIRPSMDCASYGYYLSYCWMNDNTTRDALKIKKVTICGDHDLKVPFLSTQAWIRSFNFFIVDD…
OsSCPL15	LOC_Os03g52080.1	MVWVKYVSVDEETGTELFYYFVESERSPSTDPVILWLTGGPLCSGFTALVFEVGPMNFVLAPYNGSLPRLVNNQYSWTKIASIIFLDTPVGSGFSYARDPKGYNVGDISSSLQVVTFLKKWFNDHPSYLSNHFYVGGSSYAGKGYMVGSPLTDPKYDRNSIIPYAHGVGIISDQLYEAAVANCKGDYVNPTNEICANVLNAVDNLMSELDNGDILLDKCAGRLIPKPINGVSSRALLEEYSRLSEPTARPTINCFSYRFYLLNIWMNDKATRDALKIKKGTVGVWTRCNTEVFPYARDVPSTIQYHLNLTTRGYRALVFCGDHDLMVPFLGTQAWIRSLNFTIIDDWRAWHLDGQAAGFTVMYDNNLTFATLKGSGHAPISYKPKQGFAMGQRWLDRKP…
OsSCPL16	LOC_Os04g09720.1	MATRLEQCCLLLLLLLCSCSSAAVAAASPAAMSSSRKAVDRLPGFAGPLPFSLETGYVAVGEARFFYYFIESERSPEEDPVLLWLTGGPGCSAFSGLIYEIGPLFFDFHGHKGGLPTLHYKANSWTKISNVIFVDSPPGTGFTYATTAEGLKSSDTIVVHQLYTFIQKWFDDHPQFSSNPLYVSGDSYSGIIIPTLTMEIAKGKESSDERHLNLKGYIAGNPLTDTTHDDNSKFPFLHSLGIIDDELYEVARKNCKGDYMTPPNSQCANSVQAIRDCIRDVNDLHILEPRCEEDGISLMSDNSASSHDRRTKLLESAVSSICRNATYVLSKIWANDEAVRESLGIHKGTVTTWERCNHDLLYKKQIVSSVEYHLSLITQGYRGLVYSGDHDSVVSLIGT…
OsSCPL17	LOC_Os04g25560.1	MPRTAAAAAAAPPPLLLLSAAAAIAIAIAVAVAAPDGHLVASLPGFHGAFPSKHYSGYVTVDEGSGRRLFYYLVTSERDAAADPVVLWLNGGPGCSSLDGFVYENGPFNFERGSDPGGLPNLELNPYSWSKVSNVVYLDSPAGVGMSYSLNKSDYTTGDLKTAADAHTFLLKWFELYPEFQSNPFYMSGESFAGIYIPTLADEVLTGIEKDLKPRINFKGYLIGNGATDQDYDFNSFVPFAHGMGLISTELFEDASTACHGTFWGKVNNLCQEKIDRVHWELKDLNKYNILAPCYHHPEIQELEFKNSSLPSSFRKLGETEKRFPVRKRMAGRSWPLRAPVTRGRMTMWPELGGRSLPCTSDELANAWLDDEDVRAAIHAEPKSLIGSWELYTARIEYY…
OsSCPL18	LOC_Os10g01110.1	MHLCTEAAVTRRRLLLLLLLLVTCSCLSARERSNSSSSSSRRVVRHLPGFDGALPFELETGYVEVDRIAGVRLFYYFIRSESSPADDPLLLWLTGGPGCSAFSGLVYEVGPLTFDVHGHGHGQLPRLLYKPESWTKRTNVIFLDSPVGTGFSYADTDAGFRTGDTIAVHHILVFLNNWFQEVHPDFLSNPLYIAGDSYSGMIVPAVTFGIATSSPKPSLNLKGYLLGNPVTDHNFDAPSKIPFAHGMGLISDQLYQAYKKSCSVKHNTQQQSVQCTNTLDAIDECVKDIYGNHILEPYCTFASPHNPRIDKPFTSGTAEYTMSRIWANNDTVREALGIHQGTVPSWQRCNYDILYTYDIKSSVRYHLDLTTRGYRSLIYSGDHDMIIPFIGTQAWIRSL…
OsSCPL19	LOC_Os10g01134.1	MHLLASSSSIPMATTRATSTLLLLLLLVSATWAASAPTTSRARNVITHVKGFQGRLPFHLETGYVEVDNTNTVELFYYFIQSERSPADDPLILWITGGPGCSALSGLLFEIGPLKFDVAGYTEGFPQLFYFQDSWTKVSNVIFLDAPVGTGFSYAREEQGYNVTLTQTGQQLVVFLTKWLGDHPEFASNPLYIGGDSYSGYTVPVTALQIANDDDARARLNLKGYLVGNAATDVKYDSGGKVPFMHGMGLISDEMYEAARSSCRGDYVSTPTNADCANALQAISMATFAINPVHILEPICGFALRGRAMPETTMDQRLRLGLPVECRDNGYRLSYLWADDPEVRATLGIHEGSIASWSRCTALPLFRHDVDSAIPYHAELTQRGYRALVYNGDHDLDMT…
OsSCPL20	LOC_Os11g24180.1	MPPRRPAAQCVRYMAAFWFIILLVTFFSGFAAATTGVTTSTSNQKPTYITSLPGLDGALPSLLETGYVTVDEENGAELFYYFVESEGDPGRDPVLLWLTGGHRCSVLSGLVFEIGPVELVREPYDGISLPRLRWNPNSWTKVASILFVDSPVGAGFSFSRDPNGYDVGDVSASLQLIEFLYKWFSAHEDYLANPFYLGGGSYAAKLVPFITQKISEGIEAGVRPIINLKGYTVGNPLTGDSIDFDSRVPYCHGVGVISDQLYKLFDEISAPHILHNKCIAVSPGPSDVSRRKILNEEVDLLQNPPPRPPIECIEYPHYLLYFWVNNNATRETLGIKKGTVNEWVRCHQGDLPYDEDIVNGIEYHRKVASLNYRTLVYSGDHDAVLPFLSTQAWVRSLSD…
OsSCPL21	LOC_Os11g24340.1	MSLLLLLLLLLLLSLFSGVSAEVPLTRTHVTSLPGFNGALPSRLETGFVRQKFFAIMFYLTMTRYVTVDEENGAELFYYFFESEGDPGSDPVLLWLTGGDRCSVLSALFFEIGQQPNSKQAPLSPKSVRSCGPLKLVIEPYNGSLPRLHYHPYSWTKVASILFVDSPVGAGFSFSRDPKGYDVGDVSASLQLVKFLSNWFGGHPEYLTNPFYVGRDSYAGKIVPFIAQKISEDIEAGVRPTLNLKGYVVDNPTTGERIDYESKVPYLHGVGIISDQLYELLNEVSKPHILYKKCIYMSLIPKFESMDRKILKEELGILKHRPPRPSIQCVSYSNYLSYFWANDNVTREYLGIKKGSVDEWIRCHDNDLPYTKDIKSSIQYHHNVTLNGYRALVYR*
OsSCPL22	LOC_Os11g24510.1	MSLRLRLAFRLLFCYCLLLAAAHPSSRRLLPLLVVSAAERTNVASLPGLDGALPSRFETGYVTVDEENGGELFYYFIESEGDPGADPVLLWINGGNRCSVLSALFFEIGPVKLAIEPYDGGVPRLRYNPYTWTKVASVLFVDSPVGAGFSFSRDPRGYDVGDVSSTLQLTKFVNKWFSQHREFLSNPLYVGGESYAGKLVPFLLQKISEDVEAGVKPVLNLKGYLVGNPGTGESIDYESKVPYAHGVGIISDQLYETILEHCGREDYANPKNATCAQALNRFSELMGEVSEAHILYKKCIYVSPKPDDGTIGRKILEEIVVGNHRPPRPPMDCSTYPNYLSYFWANSNNTRENLGIKKGTVDEWVRCHDDGLPYSQDIESSIKYHQNLTSRGYRVLVYS…
OsSCPL23	LOC_Os11g27170.1	MCAQYYCCRYVEVNESTSVRLFYYFVKSEKDPDVDPLLLWLSGGPGCSSISGLTHEIGPFQFAAKRYYSGGLPEIIYRPETWTKVSNIIFVDSPIGAGFSYAATMEGSKSSDTKTVKQLYIFLRKWLHDHPQFLLSPLYIGGDSYSGIIVPTLALAIDESNDSGDKPILNLMGYVAGNPVTDSQFDEDGKIPCLHGMGLISNELYEHAKETCRGKYSAPGNARCEQSIQAIRNCTKDINMLHVLEPLCEEVWSPRIHNTSATDGMSRLMLESARAADDDIIEFNFPWIALDLRKSNLAYLLQKASYVVLKIWANDKTVRESLGVHKGTVGKWTRCNYDIDYIKDVYSTVEYHLTLMREGYRSLIYSGDHDCGIPFTSTQAWIRFLNLSVVDDWRPWYVA…
OsSCPL24	LOC_Os11g27264.2	MREEARTMVATRSTTSRRCLTWWWLACCCFVSWVASSSWTAAACVAVSSLPGFDGPLPFSLETGYVEVNESTGVQLFYYFVRSEKNPDLDPLLLWLTGGPGCSSISGLAHEIGPFQFAAKRYYSGGLPIIIYRPETWTKVSNIIFVDSPVGAGFSYAATEEGSKSSDTNAVKQLLIFLRKWLHDHPRFSLNPLYIGGDSYSGMIVPTLTLAIDESNGSEEKPFFNLKGYIAGNPVTDYKIDEDGRIPFLHGMGLISDELYEHAKETCGEKYSAPSNAQCAHSVQAINDDINRGHILEPLCEELQSPIHNTAARDVMSRLMLESRPAAADDDIIIFECRKASHVLLKIWANDETVRESLGVQKGTVGEWKRCNRDIDYNSDVRSTVEYHLTLMRKGYRAI…
OsSCPL25	LOC_Os11g42390.1	MNLCTEQPAVTRRQLLLLLLLLLLLLTSSPLCSRVSASAGARARSNGGGSSRRVVRHLPGFDGPLPFELETGYVEVDHIAGVRLFYYFIRSERRPAADDDPLLLWLTGGPGCSAFSGLVYEVGPLTFDLHHGRHGGLPRLLYKPESWTKRASVIFLDSPVGTGFSYAADADTDGAGFRTGDTIAVRHILVFLRKWLQEVHPVAKPGFGYRGCWPGDGYLLGNPVTDPNFDTPSKIPFTHGMGLISDELYECVKDIYQNHILEPYCTLASPHNPRIDKPFTSGGRQMLQLQEDQDLHLSEISSECRTARYTMSRIWANNDTVREALGIHQGTVPSWQRCNFDIPYTRDIKSSIRYHLDLTARGYRSLIYSGDHDMAIPFIGTQAWIKSLNFSVVDKWRPW…
OsSCPL26	LOC_Os12g15470.1	MARRGRRSLASPAVAIALFVFLAYGGGGGGGGVCEAAPASAVVKSVPGFDGALPSKHYAGSCRVAAAAACRYVTVEEQHGRNLFYYLVESERDPAKDPLVLWLNGGPGCSSFDGFVYEHGPFNFESGGSAKSLPKLHLNPYSWSKVSSVIYLDSPAGVGLSYSKNTSDYNTGDLKTAADSHTFLLKWFQLYPEFLSNPFYIAGESYAGVYVPTLSHEVVKGLHDGVKPTINFKGYMVGNGVCDTVFDGNALVPFAHGMALISDDIYQEAQTACHGNYWNTTTDKCENALYKVDTSINDLNIYDILEPCYHSKTIKKVTPANTKLPKSFQHLGTTTKPLAVRTRMHGRAWPLRAPVRAGRVPSWQEFARGSRPSGVPCMSDEVATAWLNNDDVRAAIHAQ…
OsSCPL27	LOC_Os12g39170.1	MSPRLRLHHLLLSILSALPTCPLDHSTPTSAAAAAAATASHHHVVTTLPGYDGELPFRLETGYVAVDEEEHGAELFYYFVESESGDPRRDPLLLWLTGGARCSVLSGVFFEVGPVRLALEHHRPYDAGELPRLRYHPHGWTKAASVLFVDSPVGAGWSFSRHPDGYLVGDVSASLQLKHFLAKWISDHPEYLANPFYIGGDSYAGKIVPFLAQKISEDIEAGVRPIVDLKGYLVGNPVTGESIDFDSRVPYAHGVGIISDQLYETIMEHCQGEDYSNPKNAICRQALDRFNELLGESSGGHILYNYCIYDSDIDGSIQEKRKIPPFPPRECIGSVDEWLRCHNGDLPYSMDIKSNIKFHHNVTTKGYRALVYSGDHDAMIPFLGTQAWVRSLNFSVVDD…
OsSCPL28	LOC_Os01g06490.1	MAAAAVLLAAILLALSPLPMSLSAGGGGGGDTGTAEAAADRITALPGQPRVNFSMYSGYVTVDAAAGRALFYWLIEAADPASAPLVLWLNGGPGCSSVGYGASEELGAFRINPDGRSLYLNPYPWNRVANMLFLDSPAGVGYSYSNTTSDLFTAGDNKTAHDSYAFLVNWLERFPQYKYRDFYIAGESYGGHYVPQLSQLVYRNNKDVEKPILNFKGFMVGNAVIDDYHDYVGTFEYWWTHGLISDDTYQKLQVACDFESSAHASEACNKIYEVAEAEQGNIDAYSIYTPTCKKTSFLKRRLIRGNSPWLPRGYDPCTEKYSTKYYNLPEVQKAFHANVTGIPYAWTTCSDDLFYYWKDSPRSMLPIYRELIAAGLRIWVFSGDADSVVPLTATRYSID…
OsSCPL29	LOC_Os01g22954.1	MATEAAATARCLLLPLLSPLQSPHKQQQLIFAALLLLFFFSSLQSLHCYAAAGYNEQQEADRVAFLPGQPSSPKVSQFSGYITVNRQNGRALFYWFFEAQALPSQKPLLLWLNGGPGCSSVGYGAASELGPLRVSRNGAGLEFNKFAWNKEANLLFLESPVGVGFSYTNTSSDLTKLNDGFVAEDAYNFLVNWLDRFPQYKDHEFYISGESYAGHYVPQLADLVYERNKDKKANRYIKLKGFIVGNPLTDDQYDSKGLVEYAWSHAVVSDGIYERVKKVCNFKISNWTNDCNEAMSSIFRQYQEIDIYNIYAPKCNLAQTSRVAAFDHALEASDQEQFSRRIRMFSGYDACYSSYAEKYFNKPDVQKAFHANANGMLPGKWKVCSDSILRSYNFSVLSV…
OsSCPL30	LOC_Os01g22980.1	MASCASPRLKSLCHHPLFIILLALSLLQTITAEDEQEADRVAFLPGQPRSPQMSQFSGYITVNSQNGRALFYWFFEAQALPSKKPLLLWLNGGPGCSSVGYGAASELGPLMVNGNGTGLEFNKFAWNNEANLLFLESPVGVGFSYTNTSSDLESIDDRFVAEDTYNFLVNWFKRFPQYKNHDFYISGESYAGHYVPQLADVVYERNKHVETNQHINLKGFIVGNAETDDYYDYKGLVEFAWSHSVISDQLYKHVNNVCDFRLSPRSNECNHVMGYIYDQYDMIDIFNVYAPKCNTDDSSLFSTSYSTADMNAKKRLKGTRMYSGYDPCYSSHIEDYMNKMDVQKSLHANTSGLIKDRKWSICSYSIFDNYDITVFSVLPIYSKLIKAGLRIWVYSGDVD…
OsSCPL31	LOC_Os01g61690.1	MAHKAAALVLLLVSVSVAAAASGDQESDRIRELPGQPAKVRFSQYSGYVTVNQAHGRALFYWLVEAVPAAGPIAPLVLWLNGGPGCSSVGYGASEEVGPFRIRPDGKTLYLNPNSWNKAANLLFLESPAGVGFSYSNKTLDLYVAGDAKTASDAYAFLVNWLERFPQYKYREFYIAGESYAGHYVPQLAQLIYEQNKGIQNPIINLKGFMVGNAVTDDYHDYLGTFEYWWTHGLISDNTYHNLKKTCLLESSEHPSPECLKNLNLASSEEGNIDPYSLYTKPCNNTASLKLGLGGRYPWLSRAYDPCTERYSSIYYNRPEVQIAMHANTTGIQYSWKTCSDIVGSYWADSPKSMLPIYQELIAAGIRIWVFSGDTDAVVPVTATRYSIDALKLPTMVNW…
OsSCPL32	LOC_Os02g42310.1	MAGATAAAVSSSFLALALLSLCAAAAGGSPQLDAEAARQQEADRVTRLPGQPAVRFAQYAGYVTVNETHGRALFYWFFEATAAADKKPLVLWLNGGPGCSSVGYGEAEELGPFLVQKGKPELKWNKYSWNKEANLMFLESPVGVGFSYTNTSSDLQQLGDKITADDAYIFLLNWFKRFPQYKSHDFYIAGESYAGHYVPQLSEKIFDGNKQGPKENYINFKGFMIGNALMDDETDQTGMIDYAWDHAVISDRVYADVKKYCNFSMENVTDACDSALTEYFAVYRLIDMYSLYTPVCTEVSSSAAFGQRQVAVHGAAPKIFSKYHGWYMRPAGYDPCTSDHAEVYFNRADVQEALHANVTNIGYNWTHCSDVIGKWRDAPFSTLPIIRKLVAGGIRVWVF…
OsSCPL33	LOC_Os02g55130.2	MATRGRIVAAVASVVVAWLAVAVGVNGGGCEAERDRVEALPGQPPVAFAQYAGYVAVSEASGRALFYWLTEAAAAAAAATKPLVLWLNGGPGCSSIAYGASEEIGPFRIKTNGTGLYLNKYSWNREANLLFLESPAGVGFSYSNTTSDLKTSGDERTAQDALQFLISWMSRFPQYRHRDFYIAGESYAGHYVPQLARKIVEFNKASPYPFINLKGILVGNGVTDNYYDNIGTVTYWWTHAMISDTTYKAIMSSCNFTSANVSRLCNRAMSYAMNHEFGDIDQYSIYTPSCAAAAAANATGRRRGKAAVLRFKDTFLRRRSFGYDPCTETYAEKYYNRPDVQKAMHANITGIPYRWTACSDVLIKTWRDSEFSMLPTYKLLMKAGLRIWVFSGDTDSVVP…
OsSCPL34	LOC_Os03g09190.1	MMMMNYRALWLWLSVAIVFSVQSCRALAAGEGSKEADKIAALPGQPPDVKLQQYSGYINVNETSGKSLFYYFVEASVDAAHKPLLLWLNGGPGCSSMGIGAFQEIGPFRVDTDGKTLCRNPHSWITAANLLFLESPVGVGFSYAAVKPQEVYSTIGDNMTAHDSHTFLLRWLDRFPEYKTRDLFIVGESYAGHYVPELAVTILDNNLLPHATPIKLKGIAIGNGILEFAAEQTQLYEYLWQHAFISDSAHALITQSCKYPDDHPSALCESARKAAYSRIGNIDIYNIYSSTCHEQKVRPSASKCMDLADPCSQYFVEAYMNQPQVQKTIHANTELKYPWTRCRVYNLDHFGDSPKSMLPYIKAVITGRIRIWIFSGDLDAMVPVTATRQSMERLQLRVA…
OsSCPL35	LOC_Os03g26920.1	MSKEAFTLWLFFLLLVHGAFADQAARVLEFSRSRMEMRDDQYTTEHTSQRANHQLYMSSQDGLKEADKVSELPGQPGRAGFDQYAGYVTVNATSGKALFYYFAEATDDPSTKPLVLWLNGGLTCEFYRMTKLYLEISGPGCSSLGDGAMLEIGPFLVNGDNRTLSINRYAWNNVANMLFLESPAGVGFSYSNTTSDYDNTGDTSTAADAYTFLTNWLERFPEYKGRDFFITGESYGGHYIPQLANAILSNNNITNVTIINLKGVAIGNAYLDDSTNTRATIDYYWTHALISKETHLAVQRNCSFNGTYMAQCRNALAEADTEKGVIDPYNIYAPLCWNASNPRQLHGSAINVDPCSRYYVESYLNRPEVQRTLHANTTGLKQPWSGCSNIITPENWKDA…
OsSCPL36	LOC_Os03g26930.1	MHTLPIKMKRGLLILWSLFCLSVANTAARNKANKPLEFDQLKIPSKYGSEKQDDLREKDRVRAMPGQMEEAEFNQYAGYVTVDAKAGRALFYYFVEAPHDPLKKPLVLWLNGGPGCSSFGAGAMLELGPFSVRSDNKTLYNKQHAWNTVANMLFVDVPAGVGYSYSNTTSDYYNIGDKKTTDDAYIFLINWMKKFPEYQGHDFFITGESYAGHYIPELANLIVSNNRAINSTNIKLKGVAIGNADLHDNVTLRASFDYYWRHAMISDRVYRAIQTSCGFNETYTNDCQNAMNLANKEKGNVDDYNIYAPQCHDASNPSPSGSSDSVAFGDPCTNHYVSSYLNNPEVQRALHANTTGLNYPWMDCSGLIFDNWKDSPETMLPSIKTLISSGTRIWLYSGD…
OsSCPL37	LOC_Os04g32540.1	MRGAIAAAVCAVLLLLVGGNGGGWSAMAAATMEEDRIVALPGQPNVSFAQYSGYVTVDAARRRELFYYFAEAELDPATKPLVLWLNGGPGCSSVGVGAFSENGPFRPSGNVLVRNEYSWNKEANMLYLESPAGVGFSYSTDPSFYGGVGDSRTARDNLRFLQGWFAKFPQYKGRDLYITGESYAGHYVPQLAQRMVEFNKKEKLFNLKGIALGNPVLEFATDFNSRAEFFWSHGLISDSTYHSFTTVCNYSRYVSEYYHGSLSSACDTVMTQVARETSRFVDKYDVTLDVCVSSVLMQSKSLAPQRGSRELDVCVEDETMGYLNRKDVQEAMHARLEGGVPKWTVCSSVLEYKQLDLQIPTINIVGGLVKSGVPVLVYSGDQDSVIPLTGSRTVVQRLA…
OsSCPL38	LOC_Os04g44410.1	MSMALLSLSLAVAFLAAASAAGATGASRSMRRPEEDLVAGLPGQPDVRFRHYAGYVGVGNGKALFYWFFEAEKEPEKKPLLLWLNGAVNLLFLEAPVGVGFSYTNRTSDLRRLGDRVTAQDSYSFLLNWLNKFPEFKNRDFYIAGESYAGHYVPQLAELIYDGNKGASRDRVINIKGFMIGNAVLNDATDQMGMVEYAWSHAIISDELYSAVRRECDSFKEEEDGGKPSKGCSPAVRAFLRAYDDIDIYSIYTPTCLSSSSSSPASASPRRSSPGLVAAPRLFSKHEAWRRMQRVPAGYDPCTEEYVKGYFNREDVQRALHANRTGLSYPYSPCSEAISKWNDSPSTVLPILKKLMGAGLRIWVYSGDTDGRVPVTSTRYSLNTMKLRPRLMRKTAGDG…
OsSCPL39	LOC_Os05g06660.2	MAVAAAAAARRRDVSCLLLLLCFSSSMAATGGGGGGGEQEADRVARLPGQPASPAVSQFAGYVGVDERHGRALFYWFFEAQASPAPEKKPLLLWLNGGPGCSSIGYGAASELGPLRVARQGAALEFNQYGWNKEANLLFLESPVGVGFSYTNTSSDLSNLNDDFVAEDAYSFLVNWFKRFPQYKDNEFYISGESYAGHYVPQLADLVYERNKDKRASTYINLKGFIVGNPLTDDYYDSKGLAEYAWSHAIVSDQVYERIKKTCNFKNSNWTDDCNAAMNIIFSQYNQIDIYNIYAPKCLLNSTSASSPDRAFFANNQEQFRWRIKMFSGYDPCYSSYAEDYFNKHDVQEAFHANASGLLPGKWQVCSDQILNSYNFSVLSILPIYSKLIKAGLRVWLYS…
OsSCPL40	LOC_Os05g18604.1	MELPRMASRRLPLPLVAQLVVLLGLACGLRSSSAAAAAASGLAGERVTYLPGQPPVDFDMYSGYVTVDKRAGRSLFYWLQEAPAAAQPAPLVLWLNGGPGCSSVAYGASEELGAFRIRPDGATLFLNDYRWNKVANILFLDSPAGVGFSYTNTTSDLYDSGDKRTAHDSYKFLVKWFEKFPQYKYRDFYIAGESYAGHYVPQLSQLVYRNNKGVKEPLINFKGFMVGNAVTDDYHDYIGTFEYWWNHGIISDGTYRLLNASCVHDSGEHPAPACLAALNASTVEQGDIDMYSLYTPTCNETSTSSAAARQRRLKQGHYPWMTGSYDPCTERYSTEYYNRPEVQRALHANVTGINYTWATCSDILNDNWRDSPRSVLPIYHELIAAGLRIWVFSGDTDAV…
OsSCPL41	LOC_Os06g08720.1	MTTTTTTSAIGSLLVLLLVVVVGGVCSASVGGGGGGGEAWRAEQERDRVARVPGQDFDVGFAQYAGYVAVSEERGASLFYWFFEAADDPASKPLVLWLNGGPGCSSIAYGVAEEVGPFHVNADGQGVHLNPYSWNQVANILFLDSPVGVGYSYSNASDDILNNGDARTANDSLTFLTKWIERFPQYKGREFYVTGESYAGHYVPQLAQAIKRHHEATGDKSINLKGYMAGNALFDDFHDHLGIFQFMWTNGLISDQTYRLLNVFCDYESFVHTSSQCNKILDIASDEAGNIDSYSIFTPTCHASFASSRNKVMKRLHSVGKMGERYDPCTEKHSTVYFNLAEVQKALHVSPIINKSKWETCSDVVNTNWKDCERSVLHIYHELIQYGLRIWVFSGDTDA…
OsSCPL42	LOC_Os06g51370.1	MAGRQQLVVVGMVVVMVMMQWTGGAAARHHHHHHHHKKSYEEVFDRQEADRVQRLPGQPAELGFRQFAGYVTVNETHGRALFYWFFEAASDVATKPLVLWLNGGPGCSSLGYGALEELGPLLVNNNDTLIINPESWNKEANLLFVESPAGVGFSYTNTTTDLAHFGDNLTAHDAHAFLVNWLERFPQFKGHDLYIAGESYAGHYVPQLATKILHFNKKKKEHDDDDRIINLKGIMIGNAAIDSSSDDRGLVEYAWDHAVISDEIYAAIKGNCTFPDDGNETDKCNTAWNGFFTAMGDIDIYSLYTPSCTAALNGTTTITNGTRSRFADKVLRLRRGLPYNTYNPCVDYRVIDYLNRGDVQAALHANVSGGIPYSWAPCSDALTNWTDAPPSTLPDIAAL…
OsSCPL43	LOC_Os07g46350.1	MRTSTSNAALLLLVAAAQCLALLSVAAAAKPRTRQGDYLDRLRGSPSSWASLAEDRGAPAPSPSPSGGRHAAPAAAAVGSKEADRVAGLPGQPAGVGFAQYAGYVTVDAAAGRALFYYLAEADGGAAASSKAPLLLWLNGGPGCSSLGYGAMEELGPFRVKSDGVSLYRNPYSWNNVANVMFLESPIGVGFSYSNTTADYSRMGDNSTAEDAYKFLVNWMERFPEYKGRDFYLAGESYAGHYVPQLAHAILRHSSAAAGGKPSSSPINLKGIMIGNAVINDWTDTKGMYDFFWTHALISDEANDGITKHCNFTDGADANSLCDDATSLADDCLQDIDIYNIYAPNCQSPGLVVSPPVTPSIESFDPCTDYYVEAYLNNPDVQKALHANITRLDHPWSAC…
OsSCPL44	LOC_Os09g28830.1	MMSNTLSFSFVLIICVAALHANGSPEEARFREFVRSRRSSTVTVSGSNGYSAHEPGARVSSRLKEEYSVSDQSNLKAADKITALPGQPKGVGFNQYGGINSDNKTLSRNEYAWNNVANVLFLESPAGVGFSYSNTSSDYDKSGDQRTANDSYIFLVNWLERFPEYKGRAFYISGESYAGHYAPQLAATILTHNMESKRMIINLQGILVGNPCLDEFKNLKGQIDYLWSHGVISDEVLANITKNCRFSPSDGKACSDAMDAFDSGNTDPYDIYGPVCINAPDGKFFPSRIVPGYDPCSNYYIHAYLNNPVVQKALHARVTTWLGCKKSYNMKRRKYISAKMQACGKYSNRTVTSTIFLSGDLDSVCPLTATRYSVGDLGLAVTEPWRPWTANREVGGYVQ…
OsSCPL45	LOC_Os09g28840.1	MSVEGNSGETEHGGGVREGGGGGEGGEEAAARPEEARTGMRRWRKGAGGETVADREERRRQRGFLTTTVSPLPPSCCSCHPATLPISLIVDDKEGGVRFVFILVPCKCHIDATLDEDKSTRHEDQLIKFMESRALKRLRNRPNKNGPGEDDQWADPGRFSHLATRSVSSPESTKEDDRIAALPGQPCGVNFAQFAGYVTVDRKNGRELFYYFVESPYDASTKPLILWLNGVVLIEFIGPGCSSLGFGAMKELGPFRVNPDGKTLSRNKHAWNNVANVIFLESPAGVGFSYSMNSSDYSDVGDQITAEDTYVFLLNWFNRFPEYKGRDFYIAGESYGGHYVPQIATIVTFINHLFDGNTPFNLRGIFQASKGAKRGGEGCLVVVHDGNNNGRWWLGQVGN…
OsSCPL46	LOC_Os10g39560.1	MKVQTSSPCLLLLLGSLALVTLTLCGPAASARPETGSLDASATAAMELQELDRVMSLPGQPAYSPEFRQYSGYVTTDEYLGKALFYWFLEATDKPDEKPLVLWLNGGPGCSSIGFGQAQELGPFLVKKDVAELELNPYAWNQVANLLFLDSPAGVGFSYTNTSFGKDPPGDNSTAYGSYTFLIRWFQRFPQHKMKEFYIAGESYAGHYVPQLANVIVDQNKIAPKENYINLKGIMIGNAYMDGDTDLLGIVDSAWHHALISDKLYSDFQKFCNFSLVDLSKECNAAIDQFNALYSIIDIYSLYTPRCELGYPNFNSSFAAQIGRTSSRFDFLKIPMGYDPCSQTNSINRAWNDSDMTVLPIVKKLTQSGLRIWIYSGDTDARIPTTSTRYTLKKLGLPI…
OsSCPL47	LOC_Os11g10750.1	MAAAVAVVVGCVLLGGVWGFPEEDLVARLPGQPVVGFRQFAGYVDVDEKAGRSLFYYFAEAAEGAAAKPLTLWLNGGPGCSSVGGGAFTELGPFYPRGDGRGLRLNKKSWNKVSNLLFVESPAGVGWSYSNTSSDYNTGDAQTANDMYKFLLGWYKKFPEYRSRGLLLSGESYAGHYIPQLTDVLLTHNEKSNGFKFNIKGVAIGNPLLKLDRDVPATYEYFWSHGMISDEIFLSISHSCDFEDYTFSNPHNESKSCNDAIAEANSIVGDYVNNYDVILDVCYPSIVMQELRLRKYVTKMSVGVDVCMTYERYFYFNLPEVQQALHANRTHLPYGWSMCSDVLNYSNKDGNINILPLLQRIVEHKIPVWVFSGDQDSVVPLLGSRTLVRELAHDMGLHV…
OsSCPL48	LOC_Os11g31980.1	MQALVSSNRRPLAIVVAAPVLQMLLIAALLHLGSCNGGDRIERLPGQPEVSFGQYAGYVGVDDKGRRALFYYFVEAELDPATKPLVLWLNGGPGCSSLGVGAFSENGPFRPSGQVLVKNEYSWNKEANVIYLETPAGVGYSYSADAAYYQGVDDKMTAMDNMVFLQRWLEKFPQYKGRELYISGESYAGHYIPQLADVMVEFNKKNKIFNLKGIALGNPVLEFTTDFNSRAEYFWSHGLISDSTYRIFTSVCNYSRYVTEYYGGSLTPLCARVMNQVTRETSRFVDKYDVTLDVCLSSVLSQSKILTPHQQVGQRIDVCVEDETVNYLNRKDVQEALHAKLIGVKNWAVCSSVLEYELLNLQIPTINIVGSLVKSGIRVLVYSGDQDSVIPLTGSRTLV…
TaSCPL1	TraesCS1A02G086100.1	MMRTMTGRLPPAVAAVAVLLAALACLLRPAAAVEPSGHAADRIARLPGQPAVDFDMYSGYITVDEGAGRALFYLLQEAPEDVQPAPLVLWLNGGPGCSSVAYGASEELGAFRVTPRGAGLVLNEHRWNKVANVLFLDSPAGVGFSYTNTTSDIYTSGDNRTAHDSYAFLAKWLERFPHYKYRDVYIAGESYAGHYVPELSQLVHRTSNPAINFKGFMVGNGLIDDYHDYVGTFEFWWNHGLVSDDTYQRLREACLHDSFIHPSPACDAATDVATAEQGNIDMYSLYTPVCNITSSSSSSSSSLSQQRRSRGRYVSIPTQTPCPWLTGSYDPCTERYSTAYYNRRDVQTALHANVTGAMNYTWSTCSDTINTHWHDAPRSMLPIYRELIAAGLRIWVFSG…
TaSCPL2	TraesCS1A02G168100.1	MDKHGRPLLALLPLLLCLSLLRASPAASVTAGNPDGTELWGFVEVRPKAHLFWWYYKSPQRVSTPSRPWPTVLWLQGGPGASGVGIGNFMEVGPLDVNLKPRNSTWLQKADLIFVDNPVGVGYSYVEDDSLLVTTDWQAATDATTLLKALAKELPTLQQGSPLFLVAESYGGKYAATLGLSVARAVRAGDLKIKLAGVALGDSWVSPEDFTLAYAPLLLEVSRLDDNAGDAAKKKAATVKEQIAAGRLADSQGSWSELLDFIDSKSASVDMYNFLLDAGMDPVAADLPATSSTPTTSSSAQVMKYSTYLGGSQEEAGSNTTNTLGGIMNGVVKEKLKIIPKDHEWHELSDPVYNALVNDFMKPRIDEVDELLSYGVDVTVYNGQLDVICSTKGAEAWVQ…
TaSCPL3	TraesCS1A02G202100.1	MAAQELDRVASLPGAPSYSYAFKHYSGYVTTDERLGKALFYWFFEAMEKPDEKPLVLWLNGGPGCSSVGFGQAQELGTFLVKKDVPELELNPYAWNQAANLLFLDSPAGVGFSYTNTSFEIDPPGDNSTAHGSYAFLVRWFQRFPQQKMKEFYIAGESYAGHYVPQLANVIVEENKKASKENYINFKGILIGNAYMDGDTDLQGIVDSAWHHAIISDTLYSAFLKSCDFSMEILSPECDAALSEFFLLYKLIDVYSLYTPYCDLGYPALNASSSANIGQTNGRFDLLKMPMGFDPCTQTYATEYLNREDVQRALHANTTGLPYPYVLCRNTINDVWKDSDMTVVPIVKKLAEEGLRIWIFSGDTDGRIPTTSTRYTLKKLGLPIKEDWSPWFTHKQVGG…
TaSCPL4	TraesCS1A02G202600.1	MEVSTLPCLLLVSAALALCCAAAARPDSATSNLDAATMAAQELDRVASLPGAPSYSYAFKHYSGYVTTDERLGKALFYWFFEAMEKPDDKPLVLWLNGGPGCSSVGFGQAQELGPFLVKKDVPELELNPYAWNQGNLLSGELAAANLLFLDSPAGVGFSYTNTSFEIDPPGDNSTAHGSYAFLVRWFQRFPQHKMKEFYIAGESYAGHYIPQLANLIVDENKKASRENYINFKGILIGNAYMDGDTDLQGIVDSSWHHAIISDTLYATYLRPCNFSAEVLSRECEVALGQFNVLHDLIDIYSLYAPNCERGYPDFNTSFSPQIGPTTSRFDLLRIPMGYDPCTQTYATEYLNREDVQRALHANTTGVSYPYSLCRDSINVLWHDSDKTVLPIVKKLAQE…
TaSCPL5	TraesCS1A02G331100.1	MESRALALISVLLLSLLRAAHATTAGTADGMERWGYVEVRPKAHLFWWYYKSPQAQRVSTPTKPWPTVLWLQGGPGASGVGVGDFLEVGPLNGDLKPRSSTWLQKADLIFVDNPVGVGYSYVEDDSLLVTTDLQAAADMNTLLKALVKELTTLQSSPLFIVAESYGGKYAATLGVSVVRAVRAGELKLPLGGVALGDSWISPEDFASSYGALLFQVSRLDRNGADHANKDAQVVKQQVAAGHYKQAQATLNRMLNWIIVNSGHVDVYNFLLDTGMDPVVAASSSPAVPEYSRYLESKSVGDSIQEAMNGAIKQKLKIIPKDLVWQAQSSSVYYALINDFMKPRIQEVDELLSYGVNVTVYSGQLDVICSTVGAEAWVQKLKWDGLKNFLALPRQPLYCG…
TaSCPL6	TraesCS1A02G421200.1	MESSPCAVQLQLLLVLLGVAVVSASADAAFPREAFPTSSGYLPVDPSTNASLFFAFYEASAPLATPADTPLLLWLEGGPGCSGLLSNFLQLGPYSLSRRSGNGASLSRNPYAWNRRFGLLFLDSPLGTGFSAVPSTADIPRSQPAIAEHVLAALQSFFDASPAHFRARPFFLAGESYAGKYVPAAASRILAAYTELPAHRRIGLRGVAIGNGLVHPVTQVATYADTAYFMGLINGRQRRELEVTQAETMALARAGRWGEATDARARLLARLQATTGLATLFDVVTQGWLDADVLGEFVNRLGVKAALGARGDVAWEACAAAVVTALREDGMKSAKPEVEALLRREAEGMRVLLYEGVRDLRDGVASAEAWLEEVDWDGMAEFREAERAVWRTTDDEELA…
TaSCPL7	TraesCS1A02G421600.1	MAPPLLLALLLAAAAVGLASSAATVVFPKEALPTSSGYLPVDPSANASLFYAFYEASAPLAAAPADTPLLLWLQGGPGCSGLIGDLFELGPYLAAPDGASLSRNPFAWNRRFGLLFLDSPLGTGFSAAPSPALIPTDQPAVAAHILAALQSFFDASPPSFRKRPFFLSGESYAGKYVPAAGAHIFAVNPTLPAGRRVNLRGVAIGNGLTHPVAQVATHADSAYFTGLVNARQRGELEALQAEAVALTKAARWREASDARGRVLDRLQNATGLATLYDYAKQRPYASAGVGKFVNRPEVKAALGARPDVTWEECSDAVGAAMHEDIMKSVLPEVEALLRQTRVLLYQGIRDLRDGVVSQEAWMKELHWGGLHAFLDADRAVWRTGEGEKQELAGYVQRSG…
TaSCPL8	TraesCS1A02G423200.1	MAPPFPPLLLALLAAAAAAVSLATAAAVFPEEALPTSSGYLSVDPSANASLFYAFYEASAPLAATPADTPLLLWLQGGPGCSGLIGDLFELGPYLANAPDGSSLTRNPFAWNRRFGLLFLDSPLGTGFSAAPSPALIPRDQPAVAVHILAALQSFFDANTPAFRKRPFFLSGESYAGKYVPAAGAHIFAANPTLPAWRRINLRGVAIGNGLTHPVAQVATHADSAYFMGLVNARQRREMEAMQAEAVALTEAARWREAGDARARVLDRLQNVTGLATLYDFAKQRPYASAGVEKFLNRAEVKAALGALPDVTWEGCSDAVGEAMQDDVMKSVLPEVEALLRQTRVLLYQGIRDLRDGVVSQEAWIKELRWGGLRAFQDAERAVWRTGEGEEQELAGYVQ…
TaSCPL9	TraesCS1B02G023800.1	MATRLPHRWMLVLLLFQLRLLQPCLAATPPVITTNAVTSLPGFSAPLPFSLETGYVELDDDGIRFFYYFIQSERSPADDPVLLWLTGGPGCSALSGLVYEVGPLAFDFHGYRGGLPTLLYRRDSWTQVSNIIFVDSPAGTGFTYDPTDNKLIPSDTIVVRQLHTFLETWFDEHPMFLSNPLYIAGDSYSGMIIPSLTIEIAKGIESGDQRLCNLKGYIAGNPLTELARFDGNSKFPYLQRMGFIPDELYKVAFESCGGKYNSPLNALCAKSVQSIHNLIKDLNAMHILEPRCDTYPSLIIRKAASKDRRKRLLQSPVSSICRNATYVLADLWANDEAVRESLGIRKGTVPSWRRHAHFPYIQDINSTVEYHLSLITKGYRAMVYSGDHDSEISLIGTQA…
TaSCPL10	TraesCS1B02G104500.1	MRTMTHRLPPAVAAVAVVLVALTCLHRPAAASGHAADRIARLPGQPAVDFDMYSGYITVDEGAGRSLFYLLQEAPEDAQPAPLVLWLNGGPGCSSVAYGASEELGAFRVKPRGAGLVLNEYRWNKVANVLFLDSPAGVGFSYTNTSSDIYTSGDNRTAHDSYAFLAKWFERFPHYKYRDFYIAGESYAGHYVPELSQLVHRSKNPVINLKGFMVGNGLIDDYHDYVGTFEFWWNHGIVSDDTYRRLKEACLHDSFIHPSPACDAATDVATAEQGNIDMYSLYTPVCNITSSSSLAASRPRPRGRYPWLTGSYDPCTERYSTAYYNRRDVQMALHANVTGAMNYTWATCSDTINTHWHDAPRSMLPIYRELIAAGLRIWVFSGDTDAVVPLTATRYSIGG…
TaSCPL11	TraesCS1B02G184500.1	MEMDKHGRPLLALLSLLLCISLLRASSAASVTAGNPDGTELWGFVEVRPKAHLFWWYYKSPQRVSTPSRPWPTVLWLQGGPGASGVGIGNFMEIGPLDVNLKPRNSTWLQKADLIFVDNPVGVGYSYVEDDSLLVTTDWQAATDATTLLKALVKELPTLQQGSPLFLVAESYGGKYAATLGVSVARAVRAGDLKIKLAGVALGDSWVSPEDFTLAYAPLLLEVSRLDDNAGDAAKKKAATVKEQIAAGRLADSQGSWSELLDFIDSKSASVDMYNFLLDAGMDPVAADLPATSSAPTTSSNAQVMKYSTYLGGSHEEAGSNTTNTLGGIMNGVIKEKLKIIPKDHEWHELSDPVYNALVNDFMKPRIDEVDELLSYGVDVTVYNGQMTQLYEARRDLLD…
TaSCPL12	TraesCS1B02G216400.1	MEVSTLPCLLLVSAALALCCAAAAAARPESATANLDAATMAAQELDRVASLPGAPSYSYAFKHYSGYVTTDERLGKALFYWFFEAMEKPDEKPLVLWLNGGPGCSSVGFGQAQELGPFLVKKDVPELELNPYAWNQAANLLFLDSPAGVGFSYTNTSFEIDPPGDNSTAHGSYAFLVRWFQRFPQHKTKEFYIAGESYAGHYIPQLANVIVEENKKASKENYINFKGILIGNAYMDGDTDLQGIVDSAWHHAIISDTLYSAFLKSCDFSIEILSPECDAALSEFFLLYKLIDVYSL*
TaSCPL13	TraesCS1B02G216700.1	MEVSTLPCLLLVSVALALCCAAAANLDAATMAAQELDRVASLPGAPSYSYAFNHYSGYVTTDEQLGKALFYWFFEAMEKPDEKPLVLWLNGGPGCSSVGFGQAQELGPFLVKKDVPELELNPYAWNQAANLLFLDSPAGVGFSYTNTSFEIDPPGDNSTAHGSYAFLVRWFQRFPQHKMKEFYIAGESYAGHYIPQLANIIVDENKKASRGNYINFKGILIGNAYMDGDTDLQGIVDSSWHHAIISDTLYATYLRSCNFSAEILSRECEVALGEFNVLHDLIDIYSLYAPNCERGYPDFNTSFSPQIGPTTSRFDLLRIPMGYDPCTQTYATEYLNREDVQRALHANTTGVPYPYSLCRDSINVLWHDSDKTVLPIVKKLAQEGLRIWIFSGDTDGRIP…
TaSCPL14	TraesCS1B02G345000.1	MESRALALVSVLFLSLLRAATATTAGTADGTQRWGYVEVRPSKSGDTVTNSSLFVSVLSLTLLGLDAPAVAEAHLFWWYYKSPQAQRVSTPTKPWPTVLWLQGGPGASGVGVGNFLEVGPLNGDMKPRSSTWLHKADLIFVDNPVGVGYSYVEDDSLLVTTDLQAAADMTTLLKALVKELTTLRSSPLFIVAESYGGKYAATLGVSVVRAVRAGELKLTLGGVALGDSWISPEDFASSYGTLLFQVSRLDRNGADHANKDAQVVRQQVAAGQFKQAQSTLNRMLNWIVVNSGHVDVYNFLLDTGMDPVVAASSSPAAPEYSRYLESKSVGDSIQEAMNGAIKQKLKIIPKDLVWQAQSYSVYYALINDFMKPRVQEVDELLSYGVNVTVYNGQLDVICS…
TaSCPL15	TraesCS1B02G416700.1	MSFHVLPLLLLLHLVARLPASTPAPAVVTHLPGFDGPLPFHLETGYVGVEEETGTELFYYFVESERSPGTDPVILWLTGGPRCSGFCGMVFQVGPINFVVAPYNGSLPQLVYNPYSWSKIASIIFLDTPVGAGFSYAHDPKGYDVGDISSSWQVVTFLDKWFSDHPRYASNPFYIGGTSYAGKVVPLIAQYISQGNEQRRQDEINLKGYLVGNPITGLRFDDFNSRIPYGHGVGIISDQLYEAAMENCEGNYVSPMNKMCAVVINTIENLISELYEEYILGDRCVHDAPKPVKNDTSRNRFLSEEQFQLSKSSPHPTINCFNYRYYLSNIWANDHRTRDALRIKKGKNIFLKECLHSKGTIGTWVRCIKGFPYAYDVPSSIEYQFNLTTRGYRALVFR*
TaSCPL16	TraesCS1B02G452400.1	MESPPRAVQLLVLLGVAVVSASADAAFPREALPTSSGYLPVDTSTNASLFFAFYEASAPLAAPADTPLLLWLEGGPGCSGLLSNFLQLGPYSLSRRSGNGASLSRNPFAWNRLFGVLFLDSPLGTGFSAAPSAADIPRSQAAIAEHVLAALQSFFDASLAYFRARPFFLAGESYAGKYVPAAASRILAANTALPAHRRISLRGVAIGNGLVHPVAQVVTYADTAYFMGLINGRQRRELEAMQAETMALARAGRWGDATDARARLLERLQAATGLATLFDVVTQGWLDADALEGFVNRAGIKAALGARVDVAWEACAAAVVTALREDGMKSAKPEVEALLRREGMRVLLYEGVRDLRDGVASADAWLEEVDWDGMAEFREAERAVWRTSDEGELAGYVQR…
TaSCPL17	TraesCS1B02G452800.1	MHEDVMKSVLPEVEALLQQTRVLLYQGIRDLRDGVVSQEAWMKELKWGGLRAFLDAERAVWRTGEGDGQELAGYVQRSGALTHVVVYGAGHLVPADNGRATQEMIEGWVTQTGVFGGGMR*
TaSCPL18	TraesCS1B02G455300.1	MAPPLPPLLLALLAAAAAAVSLATAAAVFPKEALPTSSGYLSVDPAANASLFYAFYEASAPLAATPPDTPLLLWLQGGPGCSGLIGDLFELGPYLADAPDGSSLSRNPFAWNRRFGLLFLDSPLGTGFSAAPSPALIPRDQPAVAAHILAALQSFFDANPPAFRKRPFFLSGESYAGKYVPAAGAHIFAVNPTLPAWRRVNLRGVAIGNGLTHPVAQVATHADSAYFTGLVNARQRREMEALQAEAVALTEAARWREAADARGRVLDLLQNATGLATLYDFAKQRPYASAGVGKFLNRAEVKAALGALPDVTWEGCSDAVGEAMYEDVMKSVLPEVEALLRQTRVLLYQGIRDLRDGVVSQEAWIKDLRWGGLRAFQDAERAVWRTGEGEEQELAGYVQ…
TaSCPL19	TraesCS1D02G087600.1	MRTMTRRLPPAPAPAAAVAVLLAALTCLLRPAAASGHAADRIARLPGQPAVDFDMYSGYITVDEAAGRSLFYLLQEAPEDAQPAPLVLWLNGGPGCSSVAYGASEELGAFRVTPRGAGLVLNEYRWNKVANVLFLDSPAGVGFSYTNTSSDIYTSGDNRTAHDSYAFLAKWFERFPHYKYRDFYIAGESYAGHYVPELSQLVHRASNPVINLKGFMVGNGLIDDYHDYVGTFEFWWNHGLVSDDTYQRLTEACLHDSFIHPSPACDAATDVATAEQGNIDMYSLYTPVCNITSSSSLSQRRPRGRYPWLTGSYDPCTERYSTAYYNRRDVQMALHANVTGAMNYTWTTCSDTINTHWHDAPRSMLPIYRELIAAGLRIWVFSGDTDAVVPLTATRYSIG…
TaSCPL20	TraesCS1D02G087700.1	AAEASGHAADRIVRLPGQPAVDFDMYSGYITVNESAGRSLFYLLQEAPEEAQPAPLVLWLNGGPGCSSVAFGASEELGAFLVKPRGAGLVLNEYRWNKVANVLFLDSPAGVGFSYTNTSSDIYTSGDNRTAHDSYTFLAKLFERFPHYKYLDFYIAGESYAGHYVPELSQLVHWRNKGIENPVINFKGFMVGNGLIDDYHDYLGTFESWWNHGIISDNTYRRLKASCLNDSFIRPSPACDAAVDVATAEQDNIDMYSLYTPVCNITSSSSSRRRPRGRYVSILDPDSPWMTGSYDPCTAGCSTAYYNRRDVQRALHANVTGAMDYTWATCSHTINTHWHDTPRSMLPIYKELIAAGLRIWVFSGDTDAVVPLAATRHSIGALGLPTTTSWYPWYDDQEV…
TaSCPL21	TraesCS1D02G172800.1	MDKHGQPLLALLPLLLCLSVLRASAAASVTAGNPDGTELWGFVEVRPKANLFWWYYKSPQRVSTPSRPWPTVLWLQGGPGASGVGIGNFMEIGPLDVNLKPRNSTWLQKADLIFMDNPVGVGYSYVEDDSLLVTTDWQAATDATTLLKALAKELPTLQQGSPLFLVAESYGGKYAATLGVSVARAVRAGDLKLKLAGVALGDSWVSPEDFTLAYAPLLLEVSRLDDNAGDAAKKKAATVKEQIAAGRLADSQGSWSELLDFIDSKSASVDMYNFLLDAGMDPVAADLPATSSTPTTSSNAQVMKYSTYLGGSQEEAGSNTTNTLGGIMNGVVKEKLKIIPKDHEWHELSDPVYNALVNDFMKPRIDEVDELLSYGVDVTVYNGQLDVICSTKGAEAWVQ…
TaSCPL22	TraesCS1D02G205600.1	MEVSTLPCLLLVSVALALCCAAAARPDSTTASLDAATMAAQELDRVASLPGAPSYSYAFKHYSGYVTTDEHLGKALFYWFFEATEKPDDKPLVLWLNGGPGCSSVGFGQAQELGPFLVKKEVPELELNPYAWNQAANLLFLDSPAGVGFSYTNTSFEIDPPGDNSTAHGSYAFLVRWFQRFPQHKMKEFYIAGESYAGHYIPQLANVIVEENKKASKENYINLKGILIGNAYMDGDTDLQGIVDSAWHHAIISDTLYSAFLKSCDFSMEILSPECDAALSEFFLLYKLIDVYSLYTPYCDLGYPALNASSSANIGVGQTNGRFDLLKMPMGFDPCTQTYATEYLNREDVQRALHANTTGMPYPYVLCRNSINAVWKDSDMTVVPIVKKLAEEGLRIWIF…
TaSCPL23	TraesCS1D02G205900.1	MEVSTLPCLLLVSTALALCRAAAARPESATTNLDAATMAAQERDRVASLPGAPSYPYAFKHYSGYVTTDERLGKALFCWFFEAMEKPDEKPLVLWLNGGPGCSSVGFGQAQELGPFLVKKDVPELELNPYAWNQGNCQLAVPGLSSGVGFSYTNTSFKIDPPGDNSTAHGSYAFLVRWFQRFPQHKMKEFYIAGESYAGHYVPQLANLIVDENKKASNENYINLKGILANNLTKQNELQIGNAYMDGDTDLQGIVDSSWHHAIISDTLYETYLRSCNFSAEILSRECEVALGEFSVLNNLIDIYSLYAPNCERGYPDFNTSSSPQIGPTTSRFDLLRIPMGYDPCTQTYATEYLNREDVQRALHANTTGVPYPYSLCRDSINVLWHDSDKTVLPIVRKL…
TaSCPL24	TraesCS1D02G333800.1	MEPRALALISVLFLSLLRTATATTAGTADGTERWGYVEVRPKAHLFWWYYKSPQAQRVSTPTKPWPTVLWLQGGPGASGVGLGNFLEVGPLNGDLKPRSSTWLHKADLIFVDNPVGVGYSYVEDDSLLVTTDLQAAADMTTLLKALVKELTTLRSSPLFIVAESYGGKYAATLGVSVVRAVRAGELKLTLGGVALGDSWISPEDFASSYGTLLFQVSRLDRNGADHANKDAQVVRQQVAAGQFKQAQATLNRMLNWVVVNSGHVDVYNFLLDTGMDPVVAVSSSPAPEYSRYLESKSVGDSIQEAMNGAIKRKLKIVPKDVVWQAQSYSVYYALINDFMKPRIHEVDELLSYGVNVTVYNGQLDVICSTVGAEAWVQKLKWDGLKNFLALPRQPLYCGS…
TaSCPL25	TraesCS1D02G429200.1	MESPPRAVQLLVLLGVAAVSASADAAFPREALPTSSGYLPVDASTNASLFFAFYEASAPLAAPADTPLLLWLEGGPGCSGQLSNFLQLGPYSLRRRTGNCTSPSRNPFAWNRRFGLLFLDSPLGTGFSAASSVADIPRSQPAIAEHVLAALQSFFDASPAHFRARPFFLAGESYAGKYVPAAASRILAANTALPANRRIGLRGVAIGNGLVHPVAQVATYADTAYFMGLVNRRQRRELEVMQAETMALARAGRWGEATDARARLLARLQAATGLATLFDVVTQGWLDADMLGEFVNRAGVKAALGARGDVAWEACAAAVVTALREDGMKSAKPEVEALLRREGMRVLLYEGLRDLRDGVASAEAWLEEVDWDGMAEFREAERAVWRTTDEGELAGYVQR…
TaSCPL26	TraesCS1D02G429600.1	MAPPLLLALLLAAAAVALASSAATVVFPKEALPTSSGYLSVDPSANASLFYAFYEASAPLAAAPADTPLLLWLQGGPGCSGLVGDLFELGPYLAAPDGASLSRNPFAWNRRFGLLFLDSPLGTGFSAAPSPALIPTNQTAVAAHILAALQSFFDASPPSFRRRPFFLSGESYAGKYVPAAGAHIFAANPTLPAGRRVNLRGVAIGNGLTHPVAQVATHADSAYFTGLINARQRGELEALQAEAVALTKAARWREASDARGRVLDWLQNATGLATLYDYAKQRPYASAGVGKFVNRPEVKAALGARPDVTWEECSDAVGAAMHEDIMKSVLPEVEALLRQTRVLLYQGIRDLRDGVVSQEAWMKELRWGGLRAFQDADRAVWRTGEGDGQELAGYVQRSG…
TaSCPL27	TraesCS1D02G431800.1	MAPPLPPLLLALLAAAAAAVSLAAAAAVFPKEALPTSSGYLSVDPSANASLFYAFYEASAPLSAPPDTPLLLWLQGGPGCSGLVGDLFELGPYLADAPDGSSLSRNPFAWNRRFGLLFLDSPLGTGFSAAPSPALIPRDQPAIAAHILAALQSFFDANPPAFRKRPFFLSGESYAGKYVPAAGAHIFAANPTLPAWRRINLRGVAIGNGLTHPVAQVATHADSAYFTGLVNARQRREMEAMQAEAVALTEAARWREAAEARARVLDWLQNATGLATLYDFAKQRPYASAGVEKFLNRAEVKAALGALPDVTWEGCSDAVGEAMYEDVMKSVLPEVDALLRQTRVLLYQGIRDLRDGVVSQEAWIKELKWGGLRAFQDAERAVWRTGEGEEQELAGYVQR…
TaSCPL28	TraesCS2A02G046300.1	MEAQLLSRLLLLLLLSFIIVSGEAAPTLVTSLPGFDGALPFRLETGYVTVDEEHGSELFYYFIESEGDPRRDPVILWLTGGDRCSVLSALLFEMGPLRFVIEPYDAGAGTVPRLHYHPYSWTKAASVLFVDSPVGAGFSFSRDPRGYDVGEVSSSLQLKTFLTKWFTEHPDFLPNHFYVGGDSYAGKIVPNVAQKISEDIEAGLKPTINLKGYLVGNPITGEAIDMDSRVPYLHGVGAISDQLYETIVEHCHGEPYDNPKNDICAHAMDRFKALLEEIYASQILYKKCNYLSPTPNDETTQGRILQQETGALKHPPPKPQVDCHGYITYLAYVWANNNITRENLGIKEGSMGEWVRCHEKDLPFTHDIESSIKYHRNITSKGYRALVYSGDHDAVVPFL…
TaSCPL29	TraesCS2A02G046500.1	MEAQLLSRLLILLLCFIIVIFSGEAAPTTLVTSLPGFDGALPFRLETGYVTVDDEHGSELFYYFIESEGDPRRDPVLLWLTGGDRCSVLSALLFEMGPLRFVIEPYDSAAGTVPRLHYHPYSWTKAASVLFVDSPVGAGFSFSRDPRGYDVGEVSSSLQLKMFLTKWFTQHPDFLSNHFYVGGDSYAGKYAPIVTQKISEDIEAGVKPTINLKGYLVGNPFTGEAIDMDSRVPYLHGVGVISDQLYETITEHCHGECYDNPKNVICAQAMDRFKALLEEIYDSHILDKKCNYLSPTPNDETTQGRILQQETGALKHPPPRFPVDCHSYITYLIYVWANNNIIREKLGIKEGSMGEWVRCHEKDLPFTHDIESSIKYHRNITSKGYRALVYSGDHDAVVP…
TaSCPL30	TraesCS2A02G070200.1	MAPPLSLLAGVLLAATVSVSLAAASAGTVVEFPKEALPTSSGYLPLDPSGNASMFYAFYEASQPLTAPADTPLLLWLQGGPGCSGLVGNFFELGPYLVAPDAASLSRNPFAWNRRFGLLFLDSPLGTGFSAAPSPAAIPRDQAAVAAHVLAALQSFFDASPPSFRARPFFLSGESYAGKYVPAAGALILAANQGLPAGRRVNLRGAAIGNGLTHPVAQLPTHADSAYFTGLINARQRRELEALQASAVALARAARWREASDARGRVRSWLLNATGLATLYDLGRQRPYATAGVARFVNRAEVKAALGARRDVAWEQCSRVVREAMHEDMMKSVKPEVEALLRRRTRVLLYQGIRDPWIGVASQEAWMKELRWGGLHAFEEAEHAVWRTGGVGEETELAG…
TaSCPL31	TraesCS2A02G133500.1	MRRAVLMLVLVLVQCLALGCGTAAAARARQGDLLRRLRWSSSLAAVEEPTRATASRRPKPVPVPAAEVGRKEADRVDALPGQPRGVDFAQYAGYVTVDPAAGRALFYYLAEAVGGNGNDDGSSSKGKPLLLWLNGGPGCSSLGYGAMEELGPFRVMSDGKTLYRNPYSWNHAANVLFLESPAGVGYSYSNTTADYGRGGDNRTAEDAYQFLANWLERFPEYKGRDFYIAGESYAGHFAPQLAHAVLRHASPAINLKGVMIGNAVINEGTDKKGTFDFYWTHALISDETAAGVNQNCNFTNGAQSNDLCDQANDDVVENLRDIDNYNIYAPNCQTEGLVTPPITPSIESFDTCTSNYVEAYLNKPDVQKALHANVTRLNHPWLACSEVLTRWVDSTTTVL…
TaSCPL32	TraesCS2A02G133700.1	MKSPAVALVLLVAVQCLVLGPGTAATAKPRRTRQGDYLNRLRGSPSSRASWESLAEETTTKATGRPAPVAAAAEAGRKEADRVDALPGQPSGVDFAQYAGYVTVDAAAGRALFYYLAEAVGGNGDGSSSKGKPLLLWLNGGPGCSSLGYGAMEELGPFRVMSDGKTLYRNPYSWNHAANVLFLESPAGVGYSYSNTTADYGRSGDNKTAEDAYLFLANWLERFPEYKGREFYITGESYAGHYVPQLAHDILRHASPAINLKGIMIGNAVINDWTDNKGMYDFFWTHALISDETAEGIDKNCNFTAAGAATSALCDDASDEAGESLRDIDIYNIYAPNCQSEKLVTPPIAPSIENFDPCTDYYVDAYLNRPDVQKAMHANVTRLDHPWSACSEVLTRWVD…
TaSCPL33	TraesCS2A02G274000.1	MASTPSLLTLFLALVLPLIPLAVAAPEKHLVTHLPGFDGALPSKHYAGYISVDESNGRRMFYYLVLSERDPAADPVVLWLNGGPGCSSFDGFVYENGPFNFERGSTPGGLPKLHLNPYSWSKVSSMMYLDSPAGVGMSYSLNKSDYTTGDLKTAADGHTFLLKWFELYPEFQSNPFYISGESYAGIYIPTLADEVVKGAQKALKPRINLKGYLIGNGVTDLDYDLNSFVPFAHGMGLISTDLFEDVSAACHGTFWGKVNDVCQEKIDRVRWELKDLNKYNILAPCYHHPEVQETAFVNSSLPSSFRNLGETERPFPVRKRMVGLSWPLGLPVSSGHVTLWPELGGRSLPCTSDELATIWLDDDVRAAIHAKPKSLIGSWELNTARIDYTHDTGSMVEYH…
TaSCPL34	TraesCS2A02G287100.1	MHPGTSVAAVVCAAAALLISNGCLSMAMVEDKITALPGQPPVSFAQYSGYVEVDAMRKRSLFYYFAEAELDPATKPLVLWLNGGPGCSSVGVGAFSENGPFRPSGNALVGNEYSWNKEANMLYLESPAGVGFSYSTDPSFYGGVGDSMTARDNLRFLEGWFAKFPQYKGRDLYIAGESYAGHYVPQLAQRMVEFDDKEKLFNLKGIALGNPVLEFSTDFNSRAEFFWSHGLISDSTYNIFTTVCNYSRYVSEYYHGSISTVCDRVMSQVTRETSRFVDKYDVTLDVCISSVLMQSQVLTPSPNSTEQLNRALDVCVEDETMNYLNRKDVQKAMHAQLNGVPKWTVCSSVLEYKQLDLQIPTINIVGALVKSGIPVLVYSGDQDSVIPLTGSRTLVHRLA…
TaSCPL35	TraesCS2A02G315400.1	MIFQVSNVIFIDSPTGSGFSYATSEEGFISSDTMAVKRLVVFLEKWLRGHPQFLSNSLYVHPQKKKNSLYVGGESYCGMIIPTLALEIHISNKESGEEPLLNLKGYFAGNPVTDDRFDTAGKVQFFHGMGLLSDELYEFAKENCGGNYSDPPNALCAESIQAIDDCTKDINLSHILEPKCEAIWSPRIQQATARNVTSELTSDAQQLSYIWANHEGVRESLGVRKGTTGEWKRCDRDLPYTRDVTSTVEIHSRLRREGYPALIYSGDHDSKFPFVGTQAWIRSLNLSNTDDWRPWYVDGQVAGFTRSYSTDLTYATVKGAGHTAPEYKPKECLEMFARWLSGDPL*
TaSCPL36	TraesCS2A02G376300.1	MAMALLLLATAASAAVAGASWSPRPEGDLVTGLPGQPEVGFKHYAGYVDVGTGGDKALFYWFFEAEKEPEKKPLVLWLNGGPGCSSIAYGAAQELGPFLVRGYGANLTRNAYAWNKAVNLLFLEAPVGVGFSYTNETADLGRLGDRVTAQDSHTFLLNWLAKFPEFKGRDFYIAGESYAGHYVPQLADLIYEGNKAAGRGRIINLKGFMIGNAVLNDETDQLGMVEYAWSHAIISDELHSAVTRECDSFKEEADGGRPGKGCSSAVRAFMGAFDDIDIYSIYTPTCLSPSAADASPAPRPSRLVAAPRLFSQHEAWHMMRRAPAGYDPCTEAYVSRYFNRQDVQRALHANRTGLKYPYSPCSAVISKWNDSPPTVLPVLKKLMAAGLRIWVYRCSGDTD…
TaSCPL37	TraesCS2A02G412300.1	MNGRGRLLLCLFLSAALTPPWQLAVAGAASGSSSKVVTSLPGFQGRLPFHLETGYVEVDEENGTELFYYFVESEAGAEKAPFLLWLTGGDRCTVLSGLALEIGPFQFVAEPYNGTIPRLQINPYSWTKVANILFVDTPVGAGFSFSRRPQGYDVGEVSTSLQLHELLIKFFIDRPEFLANPLYIGGDSRAGQLVPFIAQKISEGIEAGRSPILNLKGYLVGNPGTGENIDISSRVPYAHGLGIISDQLYETILEHCQGEDYMNPRNTLCAQSLGTFNNLLSEVMAAQILLDNCVYASPRPGTETGKSAGAARKILSEEAVIVPGKRVKHPPPRVPLGCISYTAYLSYFWANDPLTRDALGIKDGTVDEWVRCHDGDLPYAVDIGSSIKYHRNVTVNGYR…
TaSCPL38	TraesCS2A02G412400.1	MDGLLLLCFFLWTVVTTGQFAVAGAASSSKVVTSLPGLPGRLPFHLETGYVEVDEENGAELFYYFVESEAGAEDAPFLLWLTGGDRCSVLSGLTLEIGPFQFVPEPYNGTVPRLRINPYSWTKVANILFVDTPVGAGFSFSRRPEGYDVGEVSTSLQLHELLLKWFTGHPKFLTNPLYLGGDSLAGHLVPFIAQKISEGIEAGRSPILNLKGYLVGNPMTGEIIDESSKVSYAHGVGIIPDQLYETILKHCQGEDYRKPTNTPCAQALGTFNNLRSEVMTAQILLDDCYLVSPGPGTQTDKSASAIRKILSEETVIVTGRRVKHPPPRVPIGCYIQSYTSYLSYFWANHALTRDALGIKDGTVDEWVRCHDGDLPYAVDIGSSIKYHRNVTVNGYRALV…
TaSCPL39	TraesCS2A02G412500.1	MSGRLLLLLRLILCIVLATRQLALAGAASSSTVVTSLPGFQGRLPFHLETGYVEVDEENGTELFYYFVESEAGGENDPFLLWLTGGDHCSVLSGLAFEIGPFKFVVEPYNGTIPSLEINPNSWTKVAHILFVDSPAGAGFSFSRQPKGYHVGEISTSLQLHEFLIKWFRDHPKFLSSPLYIGGDSYAGKIIPFIAQKISQGNEVGRSPLLNLKGYIVGNPATGERIDESSKVPFAHGFGIISDQLYETILGHCQGQDYKNPTNVLCAKALGTFHSLLSEVMSPHILLIKCVYSSAGPHAEMDDSAGADRKILSEEAAGIKMGKRLEHPPVRPPLDCIDYAHYLSYFWANDERTRDALGIKDGTVDEWVRCQDGGVPYTRDILSSIKYHCNVTANGYRAL…
TaSCPL40	TraesCS2A02G489700.1	MGPTGQCRTLLLLLLAAAAAAAAPEHESLLRLPSSARSLAPKTPRSAGADLIRALNLHPRDAFPRRPGGVGVGGSDALPAGTLVERPIRLASLVAGDDGTSVSNLGHHAGYYRLPTTHDARLFYFFFESRQHKKEDPVVIWLTGGPGCSSELALFYENGPFNIADNMSLLWNEFGWDQESNLIYVDQPTGTGFSYSSDSRDTRHNEATVSNDLYDFLQAFFKEHPEYVENDFYITGESYAGHYIPAFATRVYKGNKNNEGIHINLKGFAIGNGLTDPAIQYKAYTDYALDMGLITQSEFTKINKIVPACEFAVKLCGTSGTVSCFAAYFVCNTIFSSIRLILGNKNYYDVRKPCVGSLCYDFSNLEKFLNLKSVRQSLGVGDIEFVSCSPTVYQAMLLD…
TaSCPL41	TraesCS2B02G058400.1	MEAQLLSRLLFLLLGFIIVSGEAAPTLVTSLPGFDGALPFHLETGYVTVDEEHGSELFYYFIESEGDPRRDPVLLWLTGGDRCSVLSALLFEMGPLRFVIEPYDGAAGTVPRLHYHPYSWTKAASVLFVDSPVGAGFSFSRHPRGYDVGEVSSSLQLKTFLTKWFTEHPDFLSNHFYVGGDSYAGKYVPIVAQKISEDIEAGLKPTINLKGYLVGNPITGEAIDMDSRVPYLHGVGVISDQLYETIMENCHGEPYDNPKNVICAQAMDRFKALLEEIYDSQILYKKCNYLSPTPNDKTTHGRILQQETGALKHPPPRPQVDCHGYITYLAYVWANNNITRENLGIKEGSMGEWVRCHEKDLPFTHDIESSIKYHRNITSKGYRALVYSGDHDAVVPFLG…
TaSCPL42	TraesCS2B02G157000.1	MRRAMLMLVLVLVQCLALGCGTAAAARARQGDHLRRLRRSSSLAAVEGPSRATASRRSRPVPAAEVGRKEADRVEALPGQPSGVDFAQYAGYVTVDAPAGRALFYYLAEAIGGNGNGDGSSSKGKPLLLWLNGGPGCSSLGYGAMEELGPFRVMSDGKTLYRNPYSWNHAANVLFLESPAGVGYSYSNTTADYDRSGDNRTAEDAYAFLVSWMERFPEYKGRDFYIAGESYAGHFAPQLAHAVLRHASPAINLKGVMIGNAVINEGTDKKGTFDFYWTHALISDETAAGVNQNCNFTNGAQSNDLCEEANDDVVQSLRDIDNYNIYAPNCQTEGLVTPPITPSIESFDTCTSNYVEAYLNKPDVQKALHANVTRLDRPWLACSEVFTRWVDSAATVLPI…
TaSCPL43	TraesCS2B02G157100.1	MKSTAVALLLLVAVQCLALGSRTAAAAKVRRTRQGDYLNRLRGSPSSRASWESLAAVEEEETTTKATGRTAPAAAAAEAGRKEADRVEALPGQPSGVDFAQYAGYVTVDAAAGRALFYYLAEAVGGNGDGSSSKGKPLLLWLNGGPGCSSLGYGAMEELGPFRVMSDGKTLYRNPYSWNHAANVLFLESPAGVGYSYSNTTADYGRSGDNRTAEDAYLFLANWMERFPEYKGREFYITGESYAGHYVPQLAHAILRHASPAINLKGIMIGNAVINDWTDSKGMYDFFWTHAFISDETAAGIDKNCNFTAAGAGAATSALCDDASDEAGESLRDIDIYNIYAPNCQSEKLVTPPIAPSIDNFDPCTDYYVDAYLNRPDVQKAMHANVTRLDHPWSACSEV…
TaSCPL44	TraesCS2B02G291700.1	MVDYHKKFTAMGYRVLIYSGDHDLCIPFTGTEAWVRSLGYRVVDSWQPWHFGGQVAGYTQGYDHNLTFLTIKGSGHTVPEYKPKESLAFYAHWLFGQKI*
TaSCPL45	TraesCS2B02G304000.1	MHPDTSVAAVVCAAAVLLISNGYLSMAMVEDKITALPGQPPVSFAQYSGYVEVDAARKRSLFYYFAEAELDPATKPLVLWLNGGPGCSSVGVGAFSENGPFRPSDNALVSNEYSWNKEANMLYLESPAGVGFSYSTDPSFYGGVGDSMTARDNLRFLEVWFAKFPQYKGRDLYIAGESYAGHYVPQLAQRMVEFDDKEKLFNLKGIALGNPVLEFSTDFNSRAEFFWSHGLISDSTYNIFTTVCNYSRYVSEYYQGSISTVCDRVMSQVTRETSRFVDKYDVTLDVCISSVLMQSQVLTPSPNSTEQLNRALDVCVEDETMNYLNRKDVQKAMHAQLNGVPKWTVCSSVLEYKQLDLQIPTINIVGALVKSGIPVLVYSGDQDSVIPLTGSRTLVHRLA…
TaSCPL46	TraesCS2B02G393300.1	MKILQSKEEAAVAMAMALLLLATAASAAVAGASWSPRPEADLVTGLPGQPEVGFKHYAGYVGVGTGGDKALFYWFFEAEKEPEKKPLMLWLNGGPGCSSIAYGAAQELGPFLVRSYGANLTRNAYAWNKAVNLLFLEAPVGVGFSYTNKTADLGRLGDRVTAQDSHTFLLNWLAKFPEFKGRDFYIAGESYAGHYVPQLADLIYEGNKAAGRGRIINLKGFIIGNAVLNDETDQLGMVEYAWSHAIISDELHSAVTRECDYFREEADGGKPGKGCSSAVRAFMGAFDDIDIYSIYTPTCLSPSAGPGSTAPRPSRLVAAPRLFSQHEAWHMMRRAPAGYDPCTEAYVTRYFNRQDVQRALHANRTGLKYPYSPCSAVISKWNDSPATVLPILKKLMAAG…
TaSCPL47	TraesCS2B02G430900.1	MQIRPTVVLPLASTQGGALSSQPLAESYKTEQTEAVAHWPLPSPRMNGRGLLLLCLFLSAALTPPRQLAVAGAASSSKVVTSLPGFQGQLPFHLETGYVEVDEENGTELFYYFVESEAGAHNAPFLLWLTGGDRCSVLSGLALEIGPFQFVAEPYNGTVPRLQINPYSWTKVANVLFVDTPVGAGFSFSRRPEGYHVGEVSTSLQLHELLIKWFTDHPEFLANPLYIGGDSLAGQLVPFIAQKISEGIEAGRSPILNLKGYLVGNPGTGENIDISSRVPYAHGLGIISDQLYETILGHCQGEDYMNPRNTLCAQSLGTFNNLRSEVMVAQILLDNCVYASPRPGIETDKSAGAARKILSEEAVIVTGKRVKHPPPRVPLGCISYTAYLSYFWANDELTR…
TaSCPL48	TraesCS2B02G431000.1	MDGRLLLLLCFFLWTAVTTRQLAVAGAASSSRVVTSLPGLPGRLPFHLETGYVEVDEDNGTELFYYFVESEAGAEDAPFLLWLTGGNRCSVLSGLALEIGPFQFVPEPYDGTIPRLQINPYSWTKVANILFVDTPVGAGFSFSRRPEGYDVGEVSTSLQLHELLLKWLTDHPKFLTNPLYLGGDSLAGHLVPFIAQKISEGIEAGRSPTLNLKGYLVGNPATGEIIDESSKVSYAHGVGIIPDQLYETILEHCQGEDYRKPTNTPCAQALGTFNDLRSEVMTAQILLDNCYLASPGPGTQTDKSASASRKTLSEEAVIVTGRRVKHPPPRVPLGCYSYTAYLSYFWANDALTRDALGIKDGTVDEWVRCHDGDLPYAVDIGSSIKYHRNVTVNGYRALV…
TaSCPL49	TraesCS2B02G431100.1	MIRRLLLLLCQLALAAAASSSKVVTSLPGFQGRLPFHLETGYVEVDEDNGTELFYYFVESEARGENDPFLLWLTGGDHCSVLSGLAFEIGPFNFVVEPYNGTIPSLEINPNSWTKVAHILFVDSPAGAGFSFSRQPKGYHVGEVSTSLQLHEFLIKWIRDHPKFLSSPLYIGGDSYAGKIVPFIAQKISEGNKVGRRPLLNLKGYLLGNPATGERIDESSKVPFAHGFGIISDQLYETILGHCQGQDYKNPTNVLCAKALGTFHSLLSEVMLPHILWDKCVYSSAGPHAETDDSAGAGRKILSEEAAGIKMRKRLKHPPVRPPLDCINYAHYLSYFWANDERTRDALGVKDGTVDEWVRCQDGGVPYTRDIASSIKYHRNVTANGYRALVYSGDHDSVV…
TaSCPL50	TraesCS2B02G517600.1	MGPTGRSRAVLLLLLAAAAAAAPEHESLLRLPSSARSLAPKTPRSAGADLIRALNLHPRDASPRRPVGVGGSDALPAGTLVERPIRLASLVAGDDGGGGTSVSNLGHHAGYYRLPTTHDARLFYFFFESRRHKEDPVVIWLTGGPGCSSELALFYENGPFNIADNMSLLWNEFGWDQESNLIYVDQPTGTGFSYSSDSRDTRHNEATVSNDLYDFLQAFFKEHPEYVENDFYITGESYAGHYIPAFATRVYKGNKNNEGIHINLKGFAIGNGLTDPAIQYKAYTDYALDMGLITQSEFNKINKIVPACEFAVKLCGTSGTVSCLAAYFVCNTIFSSIRLIIGSKNYYDIRKPCVGSLCYDFSNLEKFLNLKSVRQSLGVGDIEFVSCSPTVYQAMLLDW…
TaSCPL51	TraesCS2D02G066600.1	MAQPLTLLAAALLAATVSVSLAAASAATVEFPKEALPTSSGYLPVDSRTNASLFYAFYEASHPVSAPVDTPLLLWLQGGPGCSGLVGNFFELGPYLVAPDAASLSRNPFAWNRRFGLLFLDSPLGTGFSAAPSPAAIPRDQAAVAAHVLAALQSFFDASPASFRARPFFLSGESYAGKYVPAAGAHILAANPGLPAGRRVNLRGAAIGNGLTHPVAQLPTHADSAYFTGLINARQRRELEALQAEAVALARAARWREASDARGRVRSWLQNATGLATLYDLGRQRPYATATVARFVNRAEVKAALGARRDVSWEQCSRAVREAMHDDMMKSVKPEVEALLRRRTRVLLYQGIRDPWIGVASQEAWMKELSWAELRAFQKAERVVWRTGGGGEETELAGY…
TaSCPL52	TraesCS2D02G090800.1	MKSTVLALLLLVAVQCLALGSRTAAAAKTRQGDYLNRLRGSPSSLEEEQTTTKATGRPAPAAVAAEAGRKEADRVEALPGQPSGVDFAQYAGYVTVDAAAGRALFYYLAEAVGGNGDGSSSKGKPLLLWLNGGSGCSSLGYGAMEELGPFRVMSDGKTLYRNPYSWKAGSTVLFLESPAGVGYSYSNTTADYGRSGDNRTAEDAYLFLANWLERFPEYKGREFYITGESYAGHYVPQLAHAILRHASPAINLKGIMIGNAVINDWTDSKGMYDFFWTHALISDETAEGISKNCNFTAGAASNALCDDASDAAGESLRDIDIYNIYAPNCQSEKLVTPPIAPSIENFDPCTDYYVEAYLNSLPHFFFLEKCAGILSIWGQAQ*
TaSCPL53	TraesCS2D02G135500.1	MRKAVLMLVLALVQCLALGCSTAAAARARQGDYLRRLRWSSSLAAVEEPTRATASRRPRSVPAAEVGRKEADRVDALPGQPRGVDFAQYAGYVTVDAAAGRALFYYLAEAVGCNGNGDGSSSKGKPLLLWLNGGPGCSSLGYGAMEELGPFRVMSDGKTLYRNPYSWNHAANVLFLESPAGVGYSYSNTTADYDRSGDNRTAEDAYAFLASWMERFPEYKGRDFYIAGESYAGHFAPQLAHAVLRHASPAINLKGVMIGNAVINEGTDKKGTFDFYWTHALISDETAAGVNQNCNFTNGAQSNDLCDQANDDVVENLRDIDNYNIYAPNCQTEGLVTPPITPSIESFDTCTSNYVEAYLNKPDVQKAFHANVTRLDHPWLACSEVLTRWIDSTTTVLPI…
TaSCPL54	TraesCS2D02G135700.1	MKSTVVALLLLVAVQCLALGPGTTAAAKPRRTRQGDYLNRLRGSPSSRVSWESLAAVEEEETTTKATGRPAPAAAAAEAGRKEADRVEALPGQPSGVDFSQYAGYVTVDPAAGRALFYYLAEAVGGNGDGSSSKGKPLLLWLNGGPGCSSLGYGAMEELGPFRVMSDGKTLYRNPYSWNHAANVLFLESPAGVGYSYSNTTADYGRSGDNRTAEDAYLFLANWMERFPEYKGREFYITGESYAGHYVPQLAHAILRHASPAINLKGIMIGNAVINDWTDSKGMYDFFWTHALISDETAAGINKNCNFTAAGAGAAPSALCYDASDEASESLRDIDIYNIYAPNCQSEKLVTPPIAPSIDNFDPCTDYYVEAYLNRPDVQKAMHANVTRLDHPWSACSDV…
TaSCPL55	TraesCS2D02G273000.1	MASTPSLTLLLALVLPLIPLAVAAPEKHLVTHLPGFDGALPSKHYAGYITVDESNGRRLFYYLVLSERDPAADPVVLWLNGGPGCSSFDGFVYENGPFNFERGSTPGGLPKLHLNPYSWSKVSSMIYLDSPAGVGMSYSLNKSDYTTGDLKTAADAHTFLLKWFELYPEFQSNPFYISGESYAGIYIPTLADEVVKGTQKALKPKINLKGYLIGNGVTDLDYDLNSFVPFAHGMGLISTDLFEDVSAACHGTFWGKVNDVCQEKIDRVRWELKDLNTYNILAPCYHHPEVQETAFVNSSLPSSFRKLGETERPFPVRKRMAGLSWPLGLPVSSGHVTLWPELGGRSLPCTSDELATIWLDDEDVRAVIHAKPKSLIGSWELNTARIDYTHDTGSMVEYH…
TaSCPL56	TraesCS2D02G285600.1	MHPGTSVAAVVCAASVLLISNGCLSMAMVEDKITALPGQPPVSFAQYSGYVEVDAVRKRSLFYYFAEAELDPATKPLVLWLNGGPGCSSVGVGAFSENGPFRPSGNALMSNEYSWNKEANMLYLESPAGVGFSYSTDPSFYGGVGDSMTARDNLRFLEGWFAKFPQYKGRDLYIAGESYAGHYVPQLAQRMVEFDDKEKLFNLKGIALGNPVLEFSTDFNSRAEFFWSHGLISDSTYNIFTTVCNYSRYVSEYYHGSISSVCDRVMSQVTKETSRFVDKYDVTLDVCISSVLMQSQVLTPSPNSTEQLNRALDVCVEDETMNYLNRKDVQKAMHAQLNGVPKWTVCSSVLEYKQLDLQIPTINIVGALVKSGIPVLVYSGDQDSVIPLTGSRTLVHRLA…
TaSCPL57	TraesCS2D02G372500.1	MAMAFFLLAAAASAAVAGASWSPRPEGDLVTGLPGQPEVGFKHYAGYVDVGTGGDKALFYWFFEAEQEPEKKPLMLWLNGGPGCSSIAYGAAQELGPFLVRGYGANLTRNAYAWNKAVNLLFLEAPVGVGFSYTNKTADLGRLGDRVTAQDSYTFLLNWLAKFPEFKGRDFYIAGESYAGHYVPQLADLIYEGNKAAGRGSIINLKGFMIGNAVLNDETDQLGMVEYAWSHAIISDELHSAVTRECDSFKEEADGGRPGKGCSSAVRAFMGAFDDIDIYSIYTPTCLSPSAGSASAAPRPSRLVTAPRLFSQHEAWHMMRRAPAGYDPCTEAYVTRYFNRQDVQRALHANRTGLKYPYSPCSAVISKWNDSPATVLPVLKKLMAAGLRVWVYSGDTDGR…
TaSCPL58	TraesCS2D02G409500.1	MNGRGRLLLCLFLSAALTPPRQLAVAGAASSSSSKVVTSLPGFQGRLPFHLETGYVEVDEENGTELFYYFVESEVGGDKAPFLLWLTGGDRCSVLSGLALEIGPFQFVAEPYNGTIPRLQINPYSWTKVANVLFVDTPVGAGFSFSRRPQGYDVGEVSTSLQLHELLIKWFTDHPEFLANPLYIGGDSLAGQLVPFIAQKISEGIEAGRNPILNLKGYLAGNPGTGENIDISSRVPYAHGLGIISDQLYETILGHCQGEDYMNPRNTLCAQSLGTFNNLLSEVMTAQILLDKCVYASPRPGTETDKSAGAGRKILSEEAVIVTGKRVKHPPPRVPLGCISYTAYLSYFWANDALTRDALGIKDGTVDEWVRCHDGDLPYAVDIGSSIKYHRNVTVNGYR…
TaSCPL59	TraesCS2D02G409600.1	MDGRLLLLCFFFWTAVSTRQFAVAGAAFSSKVVTSLPGLPGRLPFHLETGYVEVDEDNGTELFYYFVESEAGAEDAPFLLWLTGGDRCSVLSGLALEIGPFQFVPEPYNGTVPRLRINPYSWTKVANILFVDTPVGAGFSFSRRPEGYDVGEVSTSLQLHELLIKWFTDHPKFLTNPLYLGGDSLAGHLVPFIAQKISEGIEAGRSPILNLKGYLVGNPATGEIIDESSKVSYAHGVGIIPDQLYETILEHCQGEDYRKPTNTPCAQALGTFNNLRSEVMTAQILLDDCYLVSPGPGTQTDKSASASRKILSEEAVIVRGRRVKHPPPRVPLGCYSYTAYLSYFWANDVLTRDALGIKDGTVDEWVRCHSGDLPYAVDIGSSIKYHRNVTANGYRALVY…
TaSCPL60	TraesCS2D02G409700.1	MSGRLLLLLRLILCIVLTTRQLALAGAASSSKVVTSLPGFQAPLPFHLETGYVEVDEDNGTELFYYFVESEAGGENAPFLLWLTGGDHCSVLSGLAFEIGPFKFVVEPYNGTIPSLEINPNSWTKVAHILFVDSPAGAGFSFSKQPKGYHVGEVSTSLQLHDFLIKWIRDHPKFLSSPLYIGGDSYAGKIVPFIAQKISQGNEVGRRPLLNLKGYLLGNPATGERIDESSKVPFAHGFGIISDQLYETILGHCQGQDYKNPTNVLCAKALGTFHSLLSEVMLPHILWDKCVYSSAGPHAETDDSAGAGRKILSEEAAGIKMGKRLKHPPVRPPLDCINYAHYLSYFWANDERTRDALGVKEGTVDEWVRCQDGGVPYTRDIVSTIKYHRNVTANGYRAL…
TaSCPL61	TraesCS2D02G409800.1	MIRRLLLLLCQLALAGAASGSKVVTRLPGFHGRLPFHLETGYVEVDEDSGTELFYYFVESEAGGENVPFLLWLTGGDHCSVLSGLAFEIGPFKFVVEPYNGTIPSLEINPNSWTKVAHILFVDSPTGAGFSFSKQPKGYHVGDLSSSLQLHEFLIKWIRDHPKFLSSPLYIGGDSYAGKIVPFIAQKISQGNEVGRRPLLNLKGYLVGNPKTGERIDESSKVPFAHGFGIISDQLYETILGHCQGQDYKNPTNVMCAKALGTFHSLLSEVMLPQILWYKCVYSSAGPNPETDDSAGAGRKILSEVAAEIKMGKRLKHPPVRPPLDCIDYAHYLSYFWANDERTRDALGVKNGTVDEWVRCQDGGVPYTKDLASSIKYHQNVTANGYRALVYSGDHDSVV…
TaSCPL62	TraesCS2D02G490000.1	MRSTLSDRWAHHHRGNRPKRSSSSITPTFPSVQVTAPPPVAMGPTGQPRALLLLLLAAAAAVAAAPEHESLLRLPSSARSLAPKTPRSAGADLIRALNLHPRDASPRRPGGVGVGGGDALPAGTLVERPIRLASLVAGDDGSGDTSVSNLGHHAGYYRLPTTHDARLFYFFFESRRHKKEDPVVIWLTGGPGCSSELALFYENGPFHIADNMSLLWNDFGWDQESNLIYVDQPTGTGFSYSSDSRDTRHNEASVSNDLYDFLQAFFKEHPEYVENDFYITGESYAGHYIPAFATRVYKGNKNNEGIHINLKGFAIGNGLTDPAIQYKAYTDYALDMGLITQSEFSKINKIVPACEFAVKLCGTSGTVSCLAAYFVCNTIFSSIRLIIGSKNYYDIRKPC…
TaSCPL63	TraesCS3A02G099800.1	MKHMSHGLALGVGFLLLLIVAVTAQSEKNKTTVVSHLPGFHGPLPFSLETGYVQVDDSNGVRLFYYFVQSERSPAEDPVLLWLTGGPGCSAFSGLVYEIGPLSFQPADSYTGGPPELVYRPDSWTKVANVIFLDSPVGAGFSYSATDQGYKSCDTQAVDQIVIFLTKWYEDHPQFLLNPLFIAGDSYSGLIAPPLTFQIAKGIEMGYKPLLNLKGYIIGNPLTDHKFDLPARVPYAHRMGLISDEQYEIYRESCGVDTGMNRNIQCKNCHDAIDKCLKGINIHHILEPECSAEYNGNSDSGRTLLDFGSAELGLSDISSECREKGYSMSGIWANNMAVRKALGVHKGTVPVWLRCNHGTPYTTDIRSSVEYHRSLTSKGYRSLIYSGDHDMTVPFIGTQ…
TaSCPL64	TraesCS3A02G138500.1	MQELGPFRVNPDGKTLSRNRHAWNNVANVIFLESPAGVGFSYSNTSSENHESGDTRTAVDAYNFLLNWLERFPEYKGRDFYIAGESYSGHYVPQLATVIVALRKLGATSMNLKGIFVGNPYLDDYKNTRGRYEFLWNHGVISDEVWGNISEHCSFGRLEGKACGQAKAKASVRTGNIDRYNIYAPVCIRSRDGSIHSSSYLAGYDPCIGHYVDAYFNNPEVQKAMHARTNTDWSECANVNWSDAPISMVPTIDWLVNNGLRIWLYSGDMDDVCPITATRYSVKDLNLTVTNPWRPWYTPDSEVGGYAQQYKGGFTFASVRGAGHMVPSFQPKRSLVLFYSFLKGVLPPAVPELNA*
TaSCPL65	TraesCS3A02G168400.1	MSRAAAVVLLLAIAFVSTTTTVAAARHHGHHHDGFAKVFDRQEADLVEALPGQPAGLGVRQFSGYVTVNQTHGRALFYWFFEATHDVSNKPLVLYLNGGPGCSSLGYGALEELGPLLIQKGTPELRLNPHAWNKRKSALLGATCRRRILLHEHHRRSREIRRRPRWFERFPQFKGHDFYIAGESYAGHYVPHLAEKIVEQNKKVPKSRHINFKGFMIGNAAIDEASDERGMVDYAWDHAVISDELYDAIKQNCKFDQAGNSSDFSSSGQNPSNAACERAMDGFYEAFDHIDIYSLYTPACTASTGTAGQLPRRLHRSSAQSDNSRSMRPRYNSYDPCLDNYAAEYLNRRDVQDALHANTTGSIPYAWIACSDPLFEHWKDSPASTLPVIKRMVDAGLRV…
TaSCPL66	TraesCS3A02G288000.1	MPHLQALQQSKLVHMARLLLLLLLLVVVDLAFGSPAAAYERRRNAITHVKGFDGPLPFYLETGYVEVDDTHGTELFYYFIQSERSPREDPLILWITGGPGCSALSGLFFEIGPLKFDVAGYTEGFPTLVYFEDSWTKVSNVIFLDAPVGTGFSYAREEQGLNVSLTGTGAQLWVFLEKWIADHPEFASNPLYIGGDSYSGYLVPVTALEIANHNDAGHASGGPKLNLQGYLVGNPGTDDRYDTPGKVPFMHGMGLISDELYEAAQVSCSRDDFVTPSNARCANALDAINLVTTDINPVHILEPFCGLALRDPGGATVFTKTARLLLQDNLQHRLALPVECRDNGYRLSYIWSDDAEVRETLGIRDGSIGAWSRCTTLSHFRHDVRSTVPYHVNLTRRGY…
TaSCPL67	TraesCS3A02G310100.1	MAVAVLLAAILALSPLPLSLASPSAAAAAADRITRLPGQPPVNFSMYSGYVTVDAAAGRALFYWLVEAAVAKPESAPLVLWLNGGPGCSSVGYGASEELGAFRINADGRTLSVNPYSWNKMANVLFLDAPAGVGYSYSNTSSDLLSPGDNKTAHDSYTFLVNWLERFPQYKYRDFYIAGESYGGHYVPQLSQLVYRNNKGVRKPILNFKGFMVGNAVIDDYHDFVGTFEYWWTHGLISDDTYQKLQLACEFDSSEHASEACNKIYDVAEAEEGLIDAYSIYTPTCKKTSLHRRRQIKGRRPWLPRGYDPCTEQYSTKYYNLPEVQKAFRANVTGIPYAWTGCSDVLFEYWKDSPRSMLPIYRELIAAGIRIWVFSGDADSVVPLTGTRYSIDALYLPTV…
TaSCPL68	TraesCS3A02G329200.1	MIPTTRLLSCCYLLSFIFIAVAPRAIDSKLVTSLPGFDGRLPFRLHTGYVEVDQGTELFYYFVESEAGGEGVPFLLWLTGGDRCSAFSGLAYEIGPVRFVLEPYNGSLPRLHINPNSWTKVAHILFVDSPVGAGFSFAKQPKGYEVGDVSSSLQLHDFLIKWFSDHPKYLKNPFYIGGDSYAGKLVPYIAHIISQGIEAGNSPRINLKGYLVGNPSTGESIDISSKVPYAHGVGIISDQLYETILGHCQGQDYMFPTNDLCAQALDDFNHLLSEVQQAQILLDTCVFASTPARPEADSGTEYSGGAGRRILVGNPPPRPPFGCVTYGYYLSYFWANAEVTRNALGIKEGSVEEWVRCHNGDLPYTIDLRSSIEYHRNVTANGGYRALVYSGDHDALVPH…
TaSCPL69	TraesCS3A02G352200.1	MARGLAALLLLVIAASVSLAAAAPADQEGDRIRELPGQPPDVGFSQYSGYVTVNQARGRALFYWLVEAAPAAGPIAPLVLWLNGGPGCSSVGYGASEEVGPFRIRPDGKTLYLNKNSWNKAANLLFLESPAGVGFSYSNTSMDLYTAGDAKTALDAYAFLVNWLERFPQYKYREFYIAGESYAGHYVPQLAKLIFEKNNGTANPIINLKGFVVGNAVTDDYNDYLGTFEYWWSHGLISDSTYHNLKKTCLFDSSEHPSPECVKNLNLASSEEGNIDPYSLYTKPCNSSASLKLGLGGRYPWLSRAYDPCTERYSNIYYNLPEVQAALHANTTGIKYPWKTCSDIVGSYWADSPRSMLPIYHELIAAGIKIWVFSGDTDAVVPVTATRYSISALKLPTLM…
TaSCPL70	TraesCS3A02G446200.1	MAGGRRSGFAAAALLPLLALVFLSAGCGAAPEGAEVTGLPGYDGALPSKHYAGYVTVDEQHGRNLFYYAVESERDPAKDPVVLWLNGGPGCSSFDGFVYEHGPFNFESGRSVKSLPKLHLNPYSWSKVSTMIYLDSPAGVGLSYSNNVSDYETGDLKTAADSHTFLLKWFQLYPEFLSNPFYIAGESYAGVYVPTLSHEVVKGIQGGAKPTINFKGYMVGNGVCDTVFDGNALVPFAHGMGLISEEIYQQAFTTCDGNYWNASEGKCESALVKIDSLISELNIYDILEPCYHGRSIKEANPQNSKLPKSFKDLGTTNKPFPVRTRMLGRAWPLRAPVKAGRVPLWQEVASGVPCMSDEVATAWLDNDGVRSAIHAQSVSSIGPWLLCTDKIDFNHDAGS…
TaSCPL71	TraesCS3B02G116200.1	MRSSVVEYHRSVTSKGYWSLIYSGDHDMTVPFIGTQAWIRSLGFGVVDEWRPWHVNGQVAGFTTLYANNLTFATVKGGGHTAPEYMPKECLAMVDRWLSGRPL*
TaSCPL72	TraesCS3B02G116300.1	MKNTRSHGLVALAMGVSFLLPAVISQSDREENQTVQVSHLPGFHGPLPFSLETGYVQVDDSNGVRLFYYFVRSETNPAEDPVLLWLTGGPGCSAFSGLVYEIGPLSFQPDSYTGGLPELVYKPDSWTKVANVIFLDSPVGAGFSYSTTHQGYKSCDTKAVDQIVIFLTKWYEEHPQFLPNPLFIAGDSYSGLIVPPLTFQIAKGIEMGDKPLLNLKGYIIGNPLTDRKFDLPAGVPYAHRMGLISDEQYEIYRETCAADTGMNRNIQCKNCHDAIDKCLKGINIHHILEPKCSSEYNGNSDSGRTLSGYGNAELGLSDISSECREKGYSMSGIWANNRAVREALGVHMGTVPLWLRCNHGIAIHH*
TaSCPL73	TraesCS3B02G116400.1	MEDRSHGLALGVSFLLLLIVAGIAQSDREKNKTTMVSHLPGFHGPLPFSMETGYVEVDDRNGVRLFYYFVQSETSPAEDPVLLWLTGGPGCSAFSGLAYEIGPLSFQPDSYTDGLPELVYRQDSWTKVANVIFLDSPVGAGFSYSATDQGYKSCDTKAVDQTAIFLTKWYEEHPQFLLNPLFIAGDSYSGLIAPPLTFQVAKGIEMGDKPLLNLKGYIIGNPVTDRKFDSPAIVPYAHRMGLISDERYEIYRESCGADTGMNRNIQCKNCHDAIDKCLKGINIHHILEPECSSEHNGNSDSGRMLLDYGNAELGLSDISSECREKGYSMSGIWANNRAVREALGVHKGTVPVWLRCNHGTPYTTDIRSSVEYHRSLTSRGYRSLIYSGDHDMTVPFIGT…
TaSCPL74	TraesCS3B02G153200.1	MAAAVLLAAILALSPLPLSLASPSAAAAADRITRLPGQPPVNFSMYSGYVTVDAAAGRALFYWLIEAAVAKPESAPLVLWLNGGPGCSSVGYGASEELGAFRINADGRTLSINPYSWNKMANVLFLDAPAGVGYSYSNSSSDLLAPGDNKTAHDSYTFLVNWLERFPQYKYRDFYIAGESYGGHYVPQLSQLVYRNNKGVRKPILNFKGFMVGNAVIDDYHDFVGTFEYWWTHGLISDDTYQKLQLACEFDSSEHASDACNKIYDVAEAEEGPIDAYSIYTPTCKKTSLHRRRQIKGRRPWLPRGYDPCTEQYSTKYYNLPEVQKAFRANVTGIPYAWTGCSDVLFEYWKDSPRSMLPIYRELIAAGIRIWVFSGDADSVVPLTGTRYSIDALYLPTVT…
TaSCPL75	TraesCS3B02G155800.1	MRNHATPYTVILAILLGASLASAKTLLQQRDALTTFLESRAKTVATGAVNPDTWADPDSSFRHLPMSGPSAPPGAREADRIAALPGQPPRVNFDQYSGYVTVSEQHGRALFYYFVEAAYEASSKPLVLWLTGGPGCSSLGAGAMQELGPFRVNPDGKTLSRNRHAWNNVANVIFLESPAGVGFSYSNTSSENHESGDTRTAVDAYIFLLNWLERFPEYKGRDFYIAGESYGGHYVPQLATVIVALRNLGATSMNLKGIFVGNPYLDDYKNTRGRYEFLWNHGVMSDEVWGNISAHCSFGRLEGKACGQAKASFRTGDIDRYNIYAPVCIRSRDRSLHSSGYLAGYDPCIGYYVDAYFNNPEVQKAMHARTNTDWSECANLIWTDAPISMVPTIDWLVNN…
TaSCPL76	TraesCS3B02G197700.1	MASTPSLTLLLALLLPLIPLAVAAPEKHLVTHLPGFGGALPSKHYAGYITVDESNGRSLFYYLVLSERDPAIDPVVLWLNGGPGCSSFDGFVYENGPFNFERGSTPGGLPKLQLNPYSWSKVSSMMYLDSPAGVGMSYSLNKSDYKTGDLKTAADAHIFLLKWFELYPEFQLNPFYISGESYAGIYIPTLADEVVKGIQMALKPRINLKGYLIGNGATDADYDLNSFVPFAHGMGLISTDLFEDVSAACHGTFWGKVNDVCQENIDRVRWELKDLNTYNILAPCYHHPEVQETAFVNSSLPSSFRKLGETERPFPVRKRMAGLSWPLGLPVSSGHVTLWPELGGRSLPCTSDELATIWLDDEDVRAAIHAKAKSLIGSWELNTARIDYTHDTGSMVEYH…
TaSCPL77	TraesCS3B02G198000.1	MSRAAAVVLLLAVATTTTVAAARHHGHHHDGFAKVFDRQEADLVEALPGQPAGLGVRQFSGYVTVNQTHGRALFYWFFEATHDVSNKPLVLWLNGGPGCSSLGYGALEELGPLLIQKGTPELRLNPHAWNKEANLLFLEQPAGVGFSYTNTTADLERFGDDLAAHDAYTFLVNWFERFPQFKGHDFYIAGESYAGHYVPHLAEKIVEQNKKVHKSRHINFKGFMIGNAAIDEASDERGMVDYAWDHAIISDELYDAINKNCKFDQAGNSSDFSSSGQNPSNAACERAMDGFYEAFDHIDIYSLYTPACTASTGTAGQLPRRLHRPSAQSDNSRSLRPRYNSYDPCLDNYAAEYLNRRDVQDALHANTTGSIPYAWTACSDPLFEHWKDSPASMLPVIKR…
TaSCPL78	TraesCS3B02G359400.1	MIPTRLLCCCYLLWFIFIAVAPRTIDSKLVTTLPGFDGRLPFRLHTGYVEVDQGTELFYYFVESEAGGEGDPFLLWLTGGDHCSVFSGLAYEIGPIRFVLEPYNGSLPRLHINPNSWTKVAHILFVDSPVGAGFSFSKQPKGYEVGDVSSSLQLHDFLIKWFSDHPKYLKNPFYIGGDSYAGKLVPYIVHIISQGIEAGNSPRINLKGYLVGNPSTGESIDISSKVPYAHGVGIISDQLYETILGHCQGQDYMFPTNDLCAQALDDFNHLLSEVQQAQILLDTCVFASVPARPEADSGTEYSGGSGRRILVGNPPPRPPFGCITYGYYLSYFWANAEVARNALGIKEGSVEEWVRCHNGDLPYTIDLRSSIEYHRNVTANGGYRALVYSGDHDAMVPHL…
TaSCPL79	TraesCS3B02G384800.1	MARGLAAALLALLAAASVSLPSAAAPADQEGDRIRELPGQPPNVDFSQYSGYVTVNPARGRALFYWLVEAAPAAGPIAPLVLWLNGGPGCSSVGYGASEEVGPFRIRPDGKTLYHNKNSWNKAANLLFLESPAGVGFSYSNTSMDLYTAGDAKTALDAYAFLVNWLERFPQYKYREFYIAGESYAGHYVPQLAKLIYEKNNGTQNPTINLKGFLVGNAVTDDYNDYLGTFEYWWSHGLISDSTYHNLKKTCLFDSSEHPSPECVKNLNLASSEEGNIDPYSLYTKPCNSSASLKLGLGGRYPWLSRAYDPCTERYSNIYYNLPEVQAALHANTTGIKYPWKTCSDIVGSYWADSPRSMLPIYHELIAAGIKIWVFSGDTDAVVPVTATRYSISALKLPT…
TaSCPL80	TraesCS3B02G481300.1	MARRRSGVAAAALLLPLLVLALSAGCGAAPQGAEVTGLPGFDGALPSKHYAGYVTVDERHGRNLFYYAVESERDPSKDPVVLWLNGGPGCSSFDGFVYEHGPFNFESGGSVKSLPKLHLNPYSWSKVSTMIYLDSPAGVGLSYSKNVSDYVTGDLKTAADSHTFLLKWFQLYPEFLSNPFYIAGESYAGVYVPTLSHEVVKGIQGGAKPTINFKGYMVGNGVCDTVFDGNALVPFAHGMGLISEEIYQQAATMCHGNYWNASEGKCESALGKIDSLISELNIYDILEPCYHGRSIKEANPQNSKLPKSFKDLGTTNKPFPVRTRMLGRAWPLRAPVKAGRVPLWQEVASGVPCMSDEVATAWLDNDGVRSAIHAQSVSSIGPWLLCTDKIDFNHDAGSM…
TaSCPL81	TraesCS3D02G100100.1	MKDRSHGLALGVSFLLLLIVAGIAQSDREKNKTTVVSHLPGFDGPLPFSLETGYVEVDDRNGVRLFYYFVQSEANPAEDPVLLWLTGGPGCSAFSGLVYEIGPLSFQPDSYTGGVPELVYRPDSWTKVANVIFLDSPVGAGFSYSATDQGYKSCDTKAVDQIAIFLTKWYEEHPQFLSNPLFIAGDSYSGLIAPPLTFQIAKGIEMGDKPLLNLKGYIIGNPLTDRKFDLPARVPYAHRMGLISDEQYETYRESCGADTSMNRNIQCKNCHDAIDKCLKGINIHHILEPECSSEYNGNSDSGRTLFDYGGAELGLSDISSECREKGYSMSGIWANNRSVREALGVHKGTVPLWLRCNHGTPYTTDIRSIVEYHRSVTSRGYRSLIYSGDHDMTVPFIST…
TaSCPL82	TraesCS3D02G135900.1	MAVAVLLAAILALSPLPLSLASPSAAAAADRITRLPGQPPVNFSMYSGYVTVDAAAGRALFYWLVESAAAKPESAPLVLWLNGGPGCSSVGYGASEELGAFRINADGRTLSVNPYSWNKMANVLFLDAPAGVGYSYSNTSSDLLAPGDNKTAHDSYTFLVNWLERFPQYKYRDFYIAGESYGGHYVPQLSQLVYRNNKGVRKPILNFKGFMVGNAVIDDYHDFVGTFEYWWTHGLISDDTYQKLQLACEFDSSEHASEACNKIYDVAEAEEGLIDAYSIYTPTCKKTSLHRRRQIKGRRPWLPRGYDPCTEQYSTKYYNLPEVQKAFRANVTGIPYAWTSCSDVLFEYWKDSPRSMLPIYHELIAAGIRIWVFSGDADSVVPLTGTRYSIDALYLPTVT…
TaSCPL83	TraesCS3D02G172900.1	MAAAANQDKQRRQLILALFLLVLASQSWRCCSAGYGSGQEADRVVFLPGQPRSPQVSQFAGHVTVNKRNGRALFYWFFQAQSQPSHKPLLLWLNGGPGCSSVGYGAASELGPLTVSRFAAGLEFNKFAWNKEANLLFVESPVGVGFSYTNTSSDLTNLNDDFVAEDTYNFLINWFKRFPQYKDQEFYISGESYAGHYVPQLADLVYERNKDKKANTYINFKGFIVGNPLTDDYYDSKGLAEYAWSHAVVSDEVYDRIKKDCDFRASNWTDDCNKAMNTIYGQYQLIDIYNIYAPKCNLGQTSAASVVDKALEYSDHEPFRRRIRLFSGYDECYSSYAQEYFNKADVQRALHANVNGMLPGKWQVCSDSILKSYNFSVLSILPIYSKLIKAGLRVWLYSG…
TaSCPL84	TraesCS3D02G173000.1	MASTPSLTLLLALLLPLIPLAVAAPEKHLVTHLPGFDSALPSKHYAGYITVDESNGRRLFYYLVLSERDPAIDPVVLWLSGGPGCSSFDGFVYENGPFNFERGSTPGGLPKLQLNPYSWSKVSSMMYLDSPAGVGSYSLNKSDYKTGDLKTAADAHIFLLKWFELYPEFQLNPFYISGESYAGIYIPTLADEVVKGIQMALKPRINLKGYLIGNGATDADYDLNSFVPFAHGMGLISTDLFEDVSAACHGTFWGKVNDVCQENIDRVRWELKDLNTYNILAPCYHHPEVQETAFVNSSLPSSFRKLGETERPFPVRKRMAGLSWPLGLPVSSGHVTLWPELGGKSLPCTSDELATIWLDDEDVRAAIHAKPKSLIGSWELNTARIDYIHDTGSMVEYHK…
TaSCPL85	TraesCS3D02G174500.1	MSRAAAVVLLLAAAFVSTTTTVAAARHHGHHHDGFAKVFDRQEADLVEALPGQPAGLGVRQFSGYVTVNQTHGRALFYWFFEATHDVSNKPLVLWLNGGPGCSSLGYGALEELGPLLIQKGTPELRLNPDAWNKEANLLFLEQPAGVGFSYTNTTADLERFGDDLAAHDAYTFLVNWFERFPQFKGHDFYIAGESYAGHYVPHLAEKIVEENKKVHKSRHINFKGFMIGNAAIDEASDERGMVDYAWDHAVISDEVYDAINQNCKFDQAGNSSDFSSSGQNPSNAACERAMDGFYEAFDHIDIYSLYTPACTASTGTAGQLPRRLHRSSAQSDNSRSLRPRYNSYDPCLDNYAAGYLNRRDVQDALHANTTGSIPYAWTACSDPLFEHWKDSPASTLPV…
TaSCPL86	TraesCS3D02G287800.1	MARLLLLLLVVVDLAFSSPAAAYERRRNAITHVKGFDGPLPFYLETGYVEVDDTHGTDLFYYFIQSERSPKEDPLILWITGGPGCSALSGLFFEIGPLKFDVAGYTEGFPTLVYFEDSWTKVSNVIFLDAPVGTGFSFAREEQGLNVSLTGTGAQLRIFLEKWIADHPEFASNPLYIGGDSYSGYTVPVAALEIANHNDAGHASGGPKLNLQGYLVGNPGTDDRYDTPGKVPFMHGMGLISDELYEAAQVSCSRDDFVTPSNARCANALDAISVVTTDINPVHVLEPFCGLALRDPGGATVFTKTARLLLQDNLQHRLALPVECRDNGYRLSYIWSDDAEVRETLGIRDGSVGAWSRCTTLAHFRHDVRSAVPYHINLTRRGYRALVYNGDHDLDFTFV…
TaSCPL87	TraesCS3D02G322700.1	MIPTRLLCCCYLLSFIFIAVAPRTTDSKLVTSLPGFDGRLPFRLHTGYVEVDPGTELFYYFVESEAGGEGNPFLLWLTGGDRCSAFSGLAYEIGPVRFVLQPYNGSLPRLHINPNSWTKVAHILFVDSPVGAGFSFSKQPKGYEVGDVSSSLQLHNFLIKWFSDHPTYLKNPFYIGGDSYAGKLVPYIAHIISQGIEAGNSPHINLKGYLVGNPSTGESIDISSKVPYAHGVGIISDQLYETILGHCQGQDYMFPTNDLCAQALDDFNHLLSEVQQAQILLDTCVFASTPARPEADSGTEYSGGAGRRILVGNPPPRPPFGCVTYKYYLSYFWANAEVTRNALGIKEGSVGEWVRCHNADLPYTIDLRSSIEYHRNVTANGGYRALVYSGDHDAVVPHL…
TaSCPL88	TraesCS3D02G346200.1	MARGLAAALLALLAASVALAAAAPADQEGDRIRELPGQPPNVGFSQYSGYVTVNQARGRALFYWLVEAAPAAGPIAPLVLWLNGGPGCSSVGYGASEEVGPFRIRPDGKTLYLNKNSWNKAANLLFLESPAGVGFSYSNTSMDLYTAGDAKTALDAYAFMVNWLERFPQYKYREFYIAGESYAGHYVPQLAKLIFEKNNGTENPTINLKGFVVGNAVTDDYNDYLGTFEYWWSHGLISDSTYLNLKKTCLFDSSEHPSPECVKNLNLASSEEGNIDPYSLYTKPCNSSASLKLGLGGRYPWLSRAYDPCTERYSNIYYNLPEVQAALHANTTGIKYPWKTCSDIVGSYWADSPRSMLPIYHELIAAGIRIWVFSGDTDAVVPVTATRYSISALKLPTLM…
TaSCPL89	TraesCS3D02G438800.1	MAGGRRSGFAAAALLLLVFTAGCGAAPQGAEVTGLPGFDGALPSKHYAGYVTVDEKHGRNLFYYAVESERDPAKDPVVLWLNGGPGCSSFDGFVYEHGPFNFESGGSVKSLPKLHLNPYSWSKVSTMIYLDSPAGVGLSYSNNVSDYETGDLKTAADSHTFLLKWFQLYPEFLSNPFYIAGESYAGVYVPTLSHEVVKGIQGGAKPTINFKGYMVGNGVCDTVFDGNALVPFAHGMGLISEEIYQQAFTTCDGNYWNASDGTCESALVKIDSLISELNIYDILEPCYHGRSIKEANPQNSKLPTSFKDLGTTNKPFPVRTRMLGRAWPLRAPVKAGRVPLWQEVASGVPCMSDEVATAWLDNDGVRSAIHAQSVSSIGPWLLCTDKIDFNHDAGSMISY…
TaSCPL90	TraesCS4A02G011100.1	MWRAAVLLCFILQGATVAADNETWGYVEIRHKAHLFWWYYKSPHRVSSPVKPWPTILWLEGGPGGSGVGGGNFQGIGPLDVNLKPHNSTWLQKADLIFVDLPVGVGYSYVEDPSVLATTDVQVASDATELLKALTKEIPTLHSSPLFLVGESYGGKLAAKIGISVAKAIHAGALKLTLGGVVLGDSWISPDDFALSYAQLLHDVSRLSDEAVAPLNRMAAIVKEQIAAGQFTTAKMTWTNLVDLIDQQSDGVDMLNFLLDKGEGSSTSQVFPSTPNTIDGLMNGVIKEKLKVIPKNIIWQGVAIQVFEAMNATYMKPAIDEVDQLLAYGVNVSVYNGQFDVICSTIGVEAWVKKLKWAGLKSFLSTPRQALRYCDSPARCLNPVKAYARSYQNLNFYWI…
TaSCPL91	TraesCS4A02G035200.1	MALRALRLSVVVVAVVALSALPRRADAAPGIRPGHKEADVIVALPGQPPAVQLRQYSGYIHVNRAAGKSLFYYFVEAPVDPAHKPLVLWLNGGPGCSSFGIGAFQEVGPFRVDTEGRTLCPNPYSWTAAANLLFLESPVGVGFSYAVNEEVYKTMGDNMTAIDSHIFLLRWFDRFPEYKGREFFIVGESYAGHYIPELAVTIDVQNKNPKLTPINLKGISIGNGILEFAEEQAELYEYLWHRAFISDAAHDTIAKHCKGPDDLSTVCQAARDTAYGNTGDISAFNVYAPTCHDKKVRPTDSKCTDIAGPCLAHFVEAYLNQRQVQTAIHANTALKYPWVGCRTRTYNLKRFGDSPTSMLPHLKALVTTGIRIWLFSGDFDAMVPVTATKRSVEKLQLGV…
TaSCPL92	TraesCS4A02G043900.1	MAGSWRAAALAVAMVCWAASSCVLGFPEEDLVGRLPGQPIVGFRQFAGYVDVDGKAGRSLFYYSAEAQDHAAGKPLTLWLNGGPGCSSVGGGAFTELGPFYPRGDGRGLRLNKKSWNKAGVGWSYSNTSSDYNTGDTRTANDMYKFLLGWYKKFPEYRSTSLFLSGESYAGHHIPQLTDVLLTHNEKSKGFKFNIKGVAIGNPLLELDRYIRVRYEYFWSHGMISDEIFLAIKKDCDFEDYTSGNPHNESKSCNDAIDEAIAMVGEYVDDYDVMSVTKISLGVDVCMSYEGNFYFNLPEVQHALHANRTHLPYSWSMCSDVLNFTGKDVYTNILPLLQRIVEQKIPVWVFSGDQDSVVPLLRTRTLVRELAHAMGLPVTVPYSSWFRKGQVGGWATEYG…
TaSCPL93	TraesCS4A02G181100.1	MKIGQWQHSTGPQTHMHTLPIKMKRGLLVVFWSLFCLCVANTATGNKPKHPIEFDQLEISRKYVPAKQHASASKSPSSSSVHGGSQDYQRKRDKIIAMPGQMEEAEFTQYAGYVTVDANAGRALFYYFAEAPQDPSNKPLVLWMNGGPGCSSFGAGAMLELGPFSVHSDNKTLYKKKHAWNTVANMLFVEIPAGVGYSYSNTTSDYHNTGDKRSTDDAYTFLVNWLERFPMYRDRDFFITGESYAGHYVPELANLIISNNRARGATNVKLKGVAIGNADLQYNLTLRATFDYFWMHAMISGKTYRTVQANCGFNGTYTKDCDNAMNLAIKEKGNVDDYNIYAPICRDASSPLRSSDPVVFGDPCTNHYVSSYLNRPEVQRALHANTTGLNYPWTDCSQL…
TaSCPL94	TraesCS4A02G202600.1	MAGSWRAAALAVAMVCFVASSCVLGFPEEDLVGRLPGQPAVGFRQFAGYVDVDVKAGRSLFYYFAEAQDNAAGRPLTLWLNGGPGCSSVGGGAFTELGPFYPRGDGRGLRLNKKSWNKVSNLLFVESPAGVGWSYSNTSSDYNTGDARTANDMYKFLLGWYKKFPEYRSSSLLLSGESYAGHYIPQLTDVLLTHNEKSKGFKFNIKGVAIGNPLLKLDRDVPATYEYFWSHGMISDEIFLAINKGCDFEDYTFGSPHNESKSCNDAIAEANAVVGQYVNNYDVILDVCYPSIVMQELRLRKYVTKISLGVDVCMSYERYFYFNLPEVQHALHANRTHLPYGWGMCSDVLNYTDKDGNINILPLLQRIVEHKIPVWIFSGDQDSVVPLLGSRTLVRELAH…
TaSCPL95	TraesCS4A02G226100.1	MEAQVSLPLMAMALLPLRRLIFLLCFFSALPRRCRFLAAEAAPTLVASLPGFDGPLPFRLETGYVTVDEQNGAELFYYFIESEGDPRSDPVIVWITGGDRCSVLSALLFEIGPLKLVGEPYNGTIPRLRYHPYAWTKVASILFVDSPVGAGFSFSRDPRGYDVGEISSSLQLKKFLTKWFTEHPDCLSNPFYVGGDSSGGKIVPFLAQKISEDIEAGVRPLINLKGYLVGNPATGEYNIDYGSRVPYLHGMGIISDQLYELIMEHCQGEDYSNPKNALCAQVLDRSNQLWNEISHPHILYKKCVYASSGPNDGSTERKILKEEVGVLKHPPPRPSMGCQTYGNYLSYFWANNNLTRKALGIKKGSKDEWVRCHERDLPYSLDIKSTIKYHHNMTLKGYR…
TaSCPL96	TraesCS4A02G253600.1	MPVKLLRTPTAGRRHHLPVLHLVPGLLLLLLSRSASASASTVVTRLPGFDGPLPFYLETGYVGVEEETGTELFYYFVESERSPGTDPVILWLTGGPGCSGFSGMVFEVGPINFVLAPYNGSLPQLVSNPYSWSKIASIIFLDSPVGSGFSYARDPKGYDVGDISSSSQVVTFLKKWFSDHPRYISNPFYLGGSSYAGKMIPVIAQYISQGNEQRRQPEINLKGYLVGNPITGSAFDDFNTKIPYAHGVGIISDQLYEAAMASCDGDYVTSVTKMCAGVLNTIQKLISEVDEGYILDDRCVRAAPKPVKDDASRSRFLSEEQIQPTESSADPTINCFSYRYYLSNIWANYNRTRDALKIKKGTIGKWVRCSSEFPYTHDVPSSIGYQFNLTTRGYRALVF…
TaSCPL97	TraesCS4A02G253700.1	MPVKLLRTPTAGRRHHLLVLHLVPGLLLVLLSCSCSASASASTVVTHLPGFDGPLPFYLETGYVGVEEETGTELFYYFVESERSPGTDPVILWLTGGPRCSGFSGFAFEVGPVKYVLAPYTGVLPRLVQNPLSWTKMASIIFLDSPVCSGFSYARDPKGCDVGDYSSSLQVQRFLNKWFTHHPQYLSNPFYLGGDSYAGKVIPLIATYISQGTEKREQPLINLKGYLVGNPITDPKFDRNFRVQGAHGFGIISDQIYEAAMKNCKGNYVIPENQLCAEVLETVDSLISEIADGHVLYKKCVVATPKPIDDATRRKFLLEESIKPNEAPGRPTVDCFTYGYYLAYFWMNNKMTRDALGIKGGTVSEWVRCKKELPYTQDMPSSIPYHLNLTKRGYRALVY…
TaSCPL98	TraesCS4A02G253800.1	MSVKLLRTPTAGQHHQPLLQLVPGLLLVLLSCSASASTVVTHLPGFDGPLPFYLETGYVGVEEETGTELFYYFAESERSPGTDPVILWLTGGARCSGFTGFAFEVGPVKYVLAPYTGGLPQLVHNPLSWTKMASIIFLDSPACSGFSYARDPKGCDVGDYSSSLQVQRFLNKWFTDHPQYLSNPFYLGGESYAGKVIPLMAQYISQGTEKRDQPLINLKGYLIGNPVADPKFDTNFRVEGAHGFGIVSDQIYEAAMKNCKGNYVIPQNQLCAEVLETVDSLISEIADGHVLYKKCDFTTPKPIDDATRRKFLLEESIEPNDAPGRPTVDCFTYGYYLAYFWMNNKMTRDALGIKWGTVGEWVRCNKEFPYTHDMPSSILYHLNLTTRGYRALVYSGDHD…
TaSCPL99	TraesCS4A02G299900.1	MGKFTAVAALHLLLFIPTLALHARASQEAHLTKFILSRRRSTTTTTTTSDPTLYDKSVLGSLRTDEYPASDHGALKVADKIPALPGQPKGVDFDQYGGYVIVGSHNGRALFYYFVEAPGDATAKPLLLWLNGGPGCSSLGHGAMRELGPFRANRDGKTLTRNKHAWNNVANVIFLESPAGVGFSYSNTSSDYDKMGDPMAAQDAYVFLVSWLDMFPEYKARPLYITGESYAGHYIPQLAATILAHNRGLPKRKCNHKGIMVGNPYLDKMKNLIGHYKYLWSHGAISDEVWADIAGGCSINESSISARCYQAITECQDGILDHDNIYAPTCIIASNGSYYSSTYLPGYDPCSYVPTKDYLNSPQVQKALHARETKWLDCRSFEDFKDSPDTMVPTLKRLI…
TaSCPL100	TraesCS4A02G300100.1	MGTITTAGFHFLFLIPTIALHAHASSQEAHLTEFLLSRKSRSSSGNTISHPTFHGGSVPVITNSLRTDEYPSSDHRTLKAADKISALPGQPDGVDFGQYAGYITVDGHNGRALFYYFVEAPSDKAAKPLLLWLNGGPGCSSLGFGAMRELGPFRVNRDNQTLSRNKHAWNNEANIIFLESPAGVGFSYSNTSSDYDRMGDPLTAEDTYTFLVNWLERFPEYKARALYIAGESYVGHYVPQLAATILAHNNNTGVMLNLKGILVGNPLLDVAKNKRRRYEYLWNHGVISDEVWADISSHCSFNGSSYGGMCHEAISKSYYTHRDLDMYNIYSPTCITSDNGSCYSSSQLPGYDPCGEVTTFAYLNRPAVQRALHARETKWRGCNRIFIGFKDSPDTMVPT…
TaSCPL101	TraesCS4A02G300200.1	MGTITVGFHLFFLIPTIALHAHASSQEAHLTKFLSSKRSRSNISNKIGDPTSFHGGSFLGIASSPRTDGYSGSDHIAMKAADKISALPGQPEGVDFDQYGGYVTVDDHNGRALFYYFVESPGNPMAKPLLLWLNGGEEDTLYY*
TaSCPL102	TraesCS4B02G013700.1	MGTITAGFHLLFLIPTIALHAHASSQEAHLTKFLSSKRSKSNISNKIGDPTGFHGGPFLRITSSPRTDGYPGSNHIALKAADKISALPGQPEGVDFDQYGGYVTVDGHNGRALFYYFVESPGNPAAKPLLLWLNGGPGCSSLGFGAMRELGPFRVNRDNQTLTRNNHAWNNVANVIFLESPAGVGFSYSNTSSDYDRMGDPLTAQDTYAFLVNWLDRFPEYKARALYIAGESYAGHYVPQLAATILAHNNDTGVILNLKGILVGNPLLDDAKEERGHHEYLWNHGVISDEVWAEIAGHCNFSDDSAYGDDRCYKAITKSQYESEDLDIYNIYAPTCITDNNGSYYSSSQLPGYDPCGEAPTMAYLNLPAVQRAFHARETKWSDCKIFVDFKDSPDTMVP…
TaSCPL103	TraesCS4B02G060600.1	MSSKLLRLRTARQRHFLPPPLLQLVPVLLLLPPSRPASAAAATAVTHLPGFDGPLPFNLETGYVGVEEETGAELFYYFVESERSPGTDPLLLWLTGGPRCSIIMGLAFEIGPLKFVLAPYSGGLPELVYNPYSWTKMANILLLDSPVGSGFSFARDPKGYYVGDYSSSSQVQTFLNKWFTDHPQYLSNPFYIGGDSYAGKVIPLIAQGISEGIDMRQQPVINLKGYMVGNPIADPKFDENYKIPSAHGFGIISDQIYESAVKNCKGDYVNPVNEMCVEVLHTINNTYGYYLAYFWMNNNMTRKALGIKEGTTSEWIQCNIGLPYTYETPSSIPYHLNLTMKGYRALVYSGDHDLEAPFLGTQAWIRSLNFSIVADWRAWHLSGQAAGFTIEYTNNMTFA…
TaSCPL104	TraesCS4B02G061000.1	MSLKLLRLRTAGQCHFLPPLLLLHLVPALLLLPPSRPALAAAATVVTHLPGFDGPLPFNLETGYVGVEEEAGAELFYYFVESERSPGTDPLLLWLTGGPRCSVIMGLAFEIGPLKFVLAPYSGGLPELVYNPYSWTKMANILLLDSPVGSGFSFARDPKGYDVGDYSSSSQVQTFLNKWFTDHPQYLSNPFYIGGDSYAGKVIPLIGQGISEGIDVRQQPVINLKGYMVGNPITDPKFDENYKIPSAHGFGIISDQIYESAVKNCKGDYVTPVNKMCVEVLHTINNLISEISIEHILYNKCDVVAPKTIDDASRRKFLLEESTQLNTPPARPTVDCFTYGYYLAYFWMNNNMTRKALGIKEGTTNEWIQCNIGLPYTYEIPSSIPYHLNLTTRGYRALV…
TaSCPL105	TraesCS4B02G061100.1	MPAKLLRTPTARRRHHLPVLHLVAVLLLVPLSRPASASASTVVTHLPGFDGPLPFYLETGYVGVEEETGAELFYYFAKSERSPGTDPVILWLTGGPRCSGFSGFAFEVGPVKYVRAPYTGVLPRLVQNPLSWTKMASIIFLDSPVCSGFSYARDPKGCDVGDYSSSLQVQRFLNKWFTHHPQYLSNPFYLGGDSYAGKVIPLIATYMSQDLPSHMQIS*
TaSCPL106	TraesCS4B02G061300.1	MPAKLLRTPTARRRHHLPVLHLVAVLLLVPLSRPASASASTVVTHLPGFDGPLPFYLETGYVGVEEETGAELFYYFAKSERSPGTDPVILWLTGGPRCSGFSGFAFEVGPVKYVRAPYTGVLPRLVQNPLSWTKMASIIFLDSPVCSGFSYARDPKGCDVGDYSSSLQVQRFLNKWFTHHPQYLSNPFYLGGDSYAGKVIPLIATYMSQGTEKRDQPLINLKGYLIGNPITEPKFDKNFQVQGAHGFGIISDQIYEAAMKNCKGNYVNPTNQLCAEVLETVDSLISEIADAHVLYKKCVVAIPEPIDDAIRRKFLLEESIEPNEAPGRPTVDCFTYGYYLAYLWMNNKMTRDALRIKEGTVGEWVRCKKEVPYTQDMPSSIPYHRNLTTRGYRALVYSG…
TaSCPL107	TraesCS4B02G061500.1	MSLKLLRLRTAGQCHFLPPPLLLLHLVPALLLLPPSRPALAAAATVVTHLPGFDGPLPFNLETGYVGVEEEAGAELFYYFVESERSPGTDPLLLWLTGGPRCSVIMGLAFEIGPLKFVLAPYSGGLPELVYNPYSWTKMANILLLDSPVGSGFSFARDPKGYDVGDYSSSSQVQTFLNKWFTDHPQYLSNPFYIGGDSYAGKVIPLIGQGISEGIDMRQQPVINLKGYLVGNPITDPKFDENYKIPSAHGFGIISDQIYESAVKKCKGDYVTPVNEMCVEVLHIINNLISEISIEHILYKKCDVVAPKTIDDASRRKFLLEESTQLNKPPARPTVDCFTYGYYLAYFWMNNNMTRKAIGIKEGTTSEWIQCNIGLPYTYEIPSSIPYHLNLTTRGYRAL…
TaSCPL108	TraesCS4B02G088600.1	MEAQVPRPLRLIFLLCFFSALPRRCRFLAAEAAPTLVASLPGFDGPLPFRLETGYVTVDEQNGSELFYYFIESEGDSRSDPVIVWITGGDRCSVLSALLFEIGPLKLIGEPYNGTIPRLRYHPYAWTKVASVLFVDSPVGAGFSFSRDPRGYDVGEVSSSLQLKKFLTKWFTEHPDYLPNPFYVGGDSSGGKIVPFLAQKISEDIEAAVRPLINLKGYLVGNPATGEYNIDYGSRVPYLHGMGIISDQLYELWNEISHPHILYKKCVYASSKPNDGSTERKILKEEVGVLKHPPPRPPMGCQNYVNYLSYFWANNNITRKALGIKKGSKDEWVRCHERDLPYSLEIKSTVKYHRNMTLKGYRALVYSGDHDSVIPFLGTQSWLRSLNFPVVDEWRAWHL…
TaSCPL109	TraesCS4B02G106700.1	MAGSWRAAALAVAMIAWVASSCVLGFPEDLVGRLPGQPTVGFRQFAGYVDVDVKAGRSLFYYFAEAQDHAAGRPLTLWLNGGPGCSSVGGGAFTELGPFYPRGDGRGLRLNKKSWNKVSNLLFVESPAGVGWSYSNTSSDYNTGDARTANDMYKFLLGWYKKFPEYRSSSLLLSGESYAGHYIPQLTDVLLTHNEKSKGFKFNIKGVAIGNPLLKLDRDVPATYEYFWSHGMISDEIFLAINKGCDFEDYTFGSPHNESKSCNDAIAEANAIVGQYVNNYDVILDVCYPSIVMQELRLRKYVTKISLGVDVCMSYERYFYFNLPEVQHALHANRTHLPYGWGMCSDVLNYTDKDGNINILPLLQRIVEHKIPVWIFSGDQDSVVPLLGSRTLVRELAHD…
TaSCPL110	TraesCS4B02G136700.1	MKIGQWQHSTGPQTHMHTLPIKMKRGILVVLWSLFCLCVANTDTGNKPKYPIEFDQLEISRKYVPAKQHASASKSPSSSSVHGGSQDYQRERDKIIAMPGQMEEAEFTQYAGYVTVDANAGRALFYYFAEAPQDPSKKPLVLWMNGGPGCSSFGAGAMLELGPFSVHSDNKTLYKKKHAWNTVANMLFVEIPAGVGYSYSNTTRDYHNTGDKRSTDDAYTFLVNWLERFPEYRDRDFFITGESYAGHYVPELANLIISNNRARGATNVKLKGVAIGNADLQYNLTLRATFDYFWMHAMISGKTYRAVQANCGFNGTYTKDCDNAMNLAIKEKGNVDDYSIYAPICRDASSPLRSSDPVVFGDPCTNHYVSSYLNRPEVQRALHANTTGLKYPWTDCSQL…
TaSCPL111	TraesCS4B02G264700.1	MTGSWRAAALAVAMVCWAASSCMLGFPEEDLVGRLPGQPIVGFRQFAGYVDVDDKAGRSLFYYFAEAQDNAAGKPLTLWLNGGPGCSSVGGGAFTELGPFYPRGDGRGLRLNKKSWNKVSNLLFVESPAGVGWSYSNTSSDYNTGDTQTANDMYKFLLGWYKKFPEYKSRSLFLSGESYAGHYIPQLTDVLLTHNEKSKGFKFNIKGVAIGNPLLELDRYIRVTYEYFWSHGMISDEIFLAIKKDCDFEDYTSGDPHNESKSCNDAIDEAKAMVGEYVDNYDVILDVCYPSIVTQELRLRKYVTKISLGVDVCMSYESSFYFNLSEVQHALHANRTHLTYGWSMCSDVLNLTGKDVYINILPLLQRIVEQKIPVWIFSGDQDSVVPLLGTRTLMRELAH…
TaSCPL112	TraesCS4B02G267900.1	MALRALRLSVVVVAVVALSALPRRADAAPGIRPGHKEADVIVALPGQPPAVQLRQYSGYINVNRAAGKSLFYYFVEAPIDPAHKPLVLWLNGGPGCSSFGIGAFQEVGPFRVDTEGRTLCPNPFSWTAAANLLFLESPVGVGFSYAVNEEVYKTMGDNMTAIDSHIFLLRWFDRFPEYKGREFFIVGESYAGHYIPELAITIDVQNKNPKLTPINLKGISIGNGILEFAEEQAELYEYLWHRAFISDAAHDTIAKHCKGPDDLSTVCQAARDTAYGNTGDISAFNVYAPTCHDKKVRPTDSKCMDIAGPCLAHFVEAYLNQHQVQTAIHANTALKYPWVGCRTRTYNLKRFGDSPTSMLPHLKALVTTGIRIWLFSGDFDAMVPVTATKRSVEKLQLGV…
TaSCPL113	TraesCS4B02G293300.1	MSDIQRSMVLSMWRAAVLLCFILQGATVAADNETWGYVEIRHKAHLFWWYYKSPHRVSSPVKPWPTILWLEGGPGGSGVGGGNFQGIGPLDVNLKPRNSTWLQKADLIFVDLPVGVGYSYVEDPTVLATTDVQVAADAIELLKALTKEIPTLCSSPLFLVGGVVLGDSWISPDDFALSYAQLLRDVSRLSDEAVAPLNRMAAIVKEQIAAGQFTTAKMTWTNLVDLIDQQSDGVDMLNFLLDKGEGSSTSQVFPSTPNTIDGLMNGVIKEKLKVIPKNIIWQGVAIQVFEAMNATYMKPAINEVDQLLAYGVNVSVYNGQFDVICSTIGVEAWVKKLKWAGLKSFLSTPRQALRYCDSPARCLNPVKAYARSYQNLNFYWILGAGHKVPVDKPDVQSPD…
TaSCPL114	TraesCS4B02G341400.1	MESSLAMATTPPPHRPPLVLLSLLLLLLHPFFSAAAPSITTKAVPRLPGFSGPLPFSLETGYVGLDDGAQLFYYFIQSENDPEEDPVLLWLTGGPGCSALSGLAYEIGPFNFDFHGYMGGLPTLLYQPSSWAKVSNIIFVDSPVGTGFSYATGDKRTIQSDTIVVQQLHIFLETWFDEHPQFLPNPLYISGDSYSGLIIPSLAMKIAKGIELGNERLINLKGVIAGNPLTDNTTTFNARVPFLHGMGIIPDELYEAARESCGGEYRWASNAHCADSLQAIQECMRGLNTVHVLEPACEEYPSLTIHKQQPLQDHGRKMLTESAFSSVCRNATYFLSELWTNDEAVRESLGIHKGTVPSWLRCDVNLPYTHEITSAVDDHAALITRGYRAMIYSGDHDPK…
TaSCPL115	TraesCS4B02G341500.1	MATRPPHRPPLVQSFSLLLLLLLLLLLLHPFLSTGTPSITTKAVPRLPGFAGPLPFSLETGYVELDDGVRLFYYFIQSERDPAEDPVLLWLTGGPGCSALSGLVYEIGPFHFDFHGYTGGLPTLLYKPASWTKVSNVIFVDAPAGTGFSYATRDKRTIPSDTLVIQQLHVFLETWFDEHPQFLSNPLYISGDSYSGIIIPSLAMKIAKGIEVGDERLVNLKGVIVGNPLTDTTTVFNARIPFLHGMGIIPDEIYEAAREDCGGEYRWPSNSHCANSLQEIQECMRGLNDVHVLEQICPEYPSLTLDKQPTSRDHGRRRLTESAVSSLCRNATYFLSELWTNDEAVRESLGIHKETVPSWLRCDFNLPYTNEISSTVDDHLALITRGYRAMIYSGDHDSK…
TaSCPL116	TraesCS4D02G011500.1	MGTITVGFHLLFLIPTIALHAHASSQEAHLTKFLSSKRSRSNISNKIGDPTSFHGGSFLGIASSPRIDGYPSSYHIALKAADKISALPGQPEGVDFDQYGGYVTVDGHNGRALFYYFVESPGNPVTKPLLLWLNGGPGCLSLGFGAMRELGPFRVNRDNQTLTRNNHAWNNVANVVFLESPAGVGFSYSNTSSDYDKMGDPLTAQDTYAFLVNWLDRFPEYKARALYIAGESYAGHYVPQLAATILAHNNNNNNNNNNNTGVILNLKGIFVGNPLLDDAKEERGHHEYLWNHGVISDEVWAEIAGHCNFSDDSVYGDRCYKAITRSQYESEDIDIYNIYAPTCITDNNGSYYSSSQLPGYDTCGEVPTMAYLNLPAVQRAFHARETKWSDCKIFVDFKD…
TaSCPL117	TraesCS4D02G011600.1	MGTITAAGFHVLFLIPIIALHAHASSQEAHLTEFLLSRKSRSSSGSTISDSIFHGGSVPVITNSLRTDEYPNSDRALKAADKIPVLPGQPEGVDFDQYAGYVTVDGHNGRALFYYFVEAPGDKAAKPLLLWLNGGPGCSSLGLGAMRELGPFRVNRDNQTLTRNKHAWNNEANVIFLESPAGVGFSYSNTSSDYDRMGDPLTAQDTYAFLVNWLDRYPEYKARGLYNAGESYAGHYVPQLAAAILAHNNNNNTGVMLNLKGILVGNPLLDVVKNKRGRYEYLWNHGVISDEVWADISSHCSFNGSSYGGMCDEAISKSNYTHRDLDMYNIYAPTCITSDNGSYYSSSQLPGYDPCGEVATFAYLNRPAVQRALHARETKWRGCNRIFIGFKDSPDSMVP…
TaSCPL118	TraesCS4D02G060400.1	MPELLRTLTAGRRRLLLVLQLVPGLLLLLLSRLTSASASTVVTHLPGFDGPLPFYLETGYVGVEEETGAELFYYFAESERSPGTDPVILWLTGGPRCSGFSGFAFEVGPVKYVLAPYTGGLPQLVHNPLSWTKMASIIFLDSPVCSGFSHARDPKGCDVGDYSSSLQVQRFLNKWFTDHPQYHANPFYLGGDSYAGKVIPLIAHYMLQGTEKREQPLINLKGYLIGNPVTDPKFDKNFQVQGAHGFGIISDQIYEAAVKNCKGNYVNPANQLCAEVLETVDSLISEIADAHVLYKKCVVATPKPIDDAIRRKFLLEESIEPNEAPGRPTIDCFTYGYYLAYFWMNNRMTRDALGIKGGTVGEWVRCKKELPYTQDMPSSIPYHLNLTTRGYRALVYSGD…
TaSCPL119	TraesCS4D02G060500.1	MLQGTEKREQPLINLKGYLIGNPITDPKFEKNFQVQGAHGFGIISDQIYEAAMKNCKGNYVKPANQLCAEVLETIDNLISEITDAHVLYKKCVVATPKPIDDAVRRKFLLEESIERNEALGLDCFTYGYYLAYFWMNNRMTRDALGIKGGTVGEWVRCKKELPYTQDMPSSIPYHLNLTTRGYRALVYSGDHDLQVPQLNTQAWIRSLNFSIDDDWRAWHLDGQAAGFTITYANNLTFATVKGGGHTALEYQPEECFAMAQRWLDNKPL*
TaSCPL120	TraesCS4D02G060600.1	MAIIIFLDSPVCSGFSYARDPKGCDVTDYLSSLQVQRFLNKWFTDHPQYLSNPFYLGGDSFSIKDISLNRYIEGKEECRILMMFLLFCVNAIYFQGYLIGNPITDPKFDNNFQVQGAHGFGIISDQIYEAAMKNCKGNYVNPANQLCAEVLETVDSVRFMCWHFFRELMLFSTWANEHPFCYSSFLKSQMHTSCTKNTYDYYLAYFWMNNKMTREALEIKGGTVGEWVRCKKELPYTQDMPSSIPYHLNPTTRGYRALVYSGDHDLQVPQLSTQAWIRSLNFSIADDWRAWHLDGQAAGFTITYANKLTFATVKGGGHTAPEYQSEECFAMAQRWLDNKPL*
TaSCPL121	TraesCS4D02G060800.1	MVKQSHVALELLFASKTSHHSHSFQQRRTPSNSHEKRRTGAIGPLLLVLLSRSASASASTVVTHLPGFDGPLPFNLETGYMGVEEETGTELFYYFVESERSPGTDPVILWFTSGPGCSGFSGMVFEVGPMNFVLAPYNGSLPQLVYNPYSWSKIASIIFLDSPVGSGFSYARDPKVYDVGDMSSSLQAVTFLKKWFSDHPRYVSNPFYLGGSSYAGKMIPVIAQYISEGNGQRRQPEINLKDYLLGNPITGSRFDDFNSKIPYAHGVGIISDQLYEAAMANCEGDYVNPVTKMCVGVVNTIQNLISEVEEGYILDDRCVRAAPKPVKDDSLSSTFLSEEQIQPTESSAHPTINCFQSYRYYLSNIWANYNRTRDALKIKKGTIGKWVRCNSEFPYTRDV…
TaSCPL122	TraesCS4D02G087400.1	MVMVMVMALLPLRRLIFLLCFFSALPRRCRFLPAEAAPTLVASLPGFDGPLPFRLETGYVTVDEQNGSELFYYFIESEGDPRRDPVIVWITGGDRCSVLSALLFEIGPLKLIGEPYNGTIPRLRYHPYAWTKVASVLFVDSPVGAGFSFSLDPRGYDVGEISSSLQLKKFLTKWFTEHPDYLPNSFYVGGDSSGGKIVPFLAQKISEDIEVGAKPLINLKGYLVGNPATGENNIDYGSRVPYLHGMGIISDQLYETIMEHCQGEEYSNPKNALCAQALDRSNQLWNEISHPHILYKKCVYASSRPNDGSTERKILKEEVGVLKHPPPRPPMGCQTYGNYLSYYWANNNITRKALGIKKGSKDEWMRCHKRDLPYSLDIKSTIKYHRNMTLKGYRALVYS…
TaSCPL123	TraesCS4D02G103600.1	MAGSWRAAALAVAMVCLVASSCVLGFPEEDLVGRLPGQPVVGFRQFAGYVDVDVKAGRSLFYYFAEAQDHAVGRPLTLWLNGGPGCSSVGGGAFTELGPFYPRGDGRGLRLNKKSWNKVSNLLFVESPAGVGWSYSNTSSDYNTGDARTANDMYKFLLGWYKKFPEYRSSSLLLSGESYAGHYIPQLTDVLLTHNEKSKGFKFNIKGVAIGNPLLKLDRDVPATYEYFWSHGMISDEIFLAINKGCDFEDYTFGSPHNESKSCNDAIAEANSIVGQYVNNYDVILDVCYPSIVMQELRLRKYVTKISLGVDVCMSYERYFYFNLPEVQHALHANRTHLPYGWGMCSDVLNYTDKDGNINILPLLRRIVEHKIPLWIFSGDQDSVVPLLGSRTLVRELAH…
TaSCPL124	TraesCS4D02G131400.1	MKIGQWQHSTGPRTHMHTLPIKMKRGLLVVLWSLFCLCVADTATGNKPKHPIEFDQLEISRKYVPAKQHASASKSPSSSSVHGGSQDYQRKRDKIIAMPGQMEEAEFTQYAGYVTVDANAGRALFYYFAEAPQDPSNKPLVLWMNGGPGCSSFGAGAMLELGPFSVHSDNKTLYKKKHAWNTVANMLFVEIPAGVGYSYSNTTSDYHNTGDKRSTDDAYTFLVNWLERFPKYRDRDFFITGESYAGHYVPELANLIISNNRARGATNVKLKGVAIGNADLQYNLTLRATFDYFWMHAMISGKTYRTVQANCGFNGTYTKDCDNAMNLAIKEKGNVDDYNIYAPICRDASSPLRSSDPVVFGDPCTNHYVSSYLNRPEVQRALHANTTGLNYPWTDCSQL…
TaSCPL125	TraesCS4D02G264700.1	MAGSWRAAALAVAMVCWAASSCMLGFPEEDLVGRLPGQPIVGFRQFAGYVDVDDKAGRSLFYYFAEAQDHAAGKPLTLWLNGGPGCSSVGGGAFTELGPFYPRGDGRGLRLNKKSWNKVSNLLFVESPAGVGRSYSNTSSDYNTGDTRTANDMYKFLLGWYKKFPEYRSRSLFLSGESYAGHHIPQLTDVLLTHNEKSKGFKFNIKGVAIGNPLLELDRYIRVTYEYFWSHGMISDEIFLAIKKDCDFEDYTSGNPHNESKSCNDAIDEAKAMVGEYVDGYDVIRDVCYPSIVMQELRLRKYATKISLGVDVCMSYEGSFYFNLPEVQHALHANRTHLPYGWSMCSGVLNFTGKDVYINILPLLERIVEQKIPVWVFSGDQDSVVPLLGTRTLVRELAH…
TaSCPL126	TraesCS4D02G291900.1	MWQPSILLLCFILQGAVAADRSEVWGYVEIRHKAHLFWWYYKSPHRASSPIKAWPTILWLEGGPGGSGVGGGNFQGIGPLDVNLKPRNSTWLQKADLIFVDLPVGVGYSYVEDPSVLATTDVQVAADATELLKALTKEIPTLHSSPLFLVGESYGGKLAAKIGISVARAIHAGALKLTLGGVVLGDSWISPDDFALSYAQLLRDVSRLSDEAVAPLNRMAAIVKEQIAARQFTTAKMTWTNLVDLIDQQSDGVDMLNFLLDKGEGSSTSQVFPSTPNTIDGLMNGVIKEKLKVIPKNIIWQGVAIQVFEAMNATYMKPAIDEVDQLLAYGVNVSVYNGQFDVICSTIGVEAWVKKLNIHTMGFKAELQGHDKLRREIVEPRHSGHLVERVLKSYSPKFK…
TaSCPL127	TraesCS4D02G337300.1	MATTPPNHRPPLLPLSSSLLLLLLLLVHPFLSAGTPSITTKAVPRLPGFAGPLPFSLETGYVALDDGVRLFYYFIQSERDPAEDPVLLWLTGGPGCSALSGLVYEIGPFYFDFHGYTGGLPTLLYKPASWTKVSNVIFVDAPAGTGFSYATGDKRTIPSDTIAIQQLHVFLETWFDEHPQFLSNPLYISGDSYSGIIIPSLAMKIAKGIEVGDERLTNLKGVIAGNPLTDTTTYFNAQIAFLHRMAIIPDEIYEAAREGCGGEYRWPSNSHCAKSLQDIKECMSGLNDVHILEKICPEYPSLTLHKQPALQDHGRRRLTESAVSSVCRNATYFLSELWTNDEAVRESLGIHKETVPSWLRCDFNLPYTYEINSTVDDHLALITKGYRAMIYSGDHDSKI…
TaSCPL128	TraesCS5A02G239700.1	MKSLSLYFLLLVSVAALPLHASASQEARLREFTSSRRGSVSSTDTFRVRNIADRVAGSLSAGSSVSDQSSMKAADKITALPGQPEGVDFNQYGGYVTVDEENGRALFYYLVESPSGASEKPLVLWLNGGPGCSSLGFGAMQELGPFRVAEDNKTLSRNINAWNNVANVIFLESPAGVGFSYSNTSSDYDLSGDERTADDAYVFLVKWLERFPEYKDRAFYISGESFAGHYVPELAATILLHNTYNNRTIVNLQGNGREPVSGREEEHPGGHRLRLDP*
TaSCPL129	TraesCS5A02G239800.1	MTSLSSYVLLLICVATLYTTNASQEARLREFISSRRDIDSSTDTFRPRSIAERGAGSLDTESSASDQSSLKAADKITALPGQPEGVDFDQFGGYVTVDEENGRALFYYLVESPSGASEKPLLLWLNGVVTLTLAYKGPGCSSLGYGAMQELGPFRVTEDNKTLGRNMHAWNNGKPTGALYRLIPAGVGFSYSNTSSDYDLSGDERTADDAYVFLVRWLERFPEYKARAFYISGESYAGHYAPQLAATILLHNTYNNRTIVNLQGILVGNPYLDDKRNNQGTIDFFWTHGVMSDEVYANVTEHCDSAGEACSGAWDAFDPGQIDAYNIYAPVCVDAPDGAYHPSGYLPGYDPCSDYPTIAYLNDPAVQEAFHARMTEWSPCKNFTWKDAPVTMLPSIKFL…
TaSCPL130	TraesCS5A02G243600.1	MKAANKVTALPGQPEGVDFDQYGGYVTVDEENGRALFYYLVESPSGASDKPLVLWLNGGPGCSSLGYGAMQELGPFRVAEDNKTLGRNMHAWNNAANVIFLESPAGVGFSYSNTSSDYDLSGDERTAADAYVFLVKWLERFPEYKGRAFYISGESYAGHYAPQLAVTILLHNTHNNRTIVNLQGILVGNPYLDDKRNNQGTIDFFWTHGVMSDEVYANVTEHCDSAGKACSGAWDAFDAGQIDAYNIYAPVCVDAPDGAYHPSGYLPGYDPCSDYPTIAYLNDPAVQDAFHARMTEWSPCRSFKWKDAPVTMLPSIKFLIENKLPVWIFSGDFDSVCPLPATRYSIQDLGLPVTTPWRPWVAKEEVAGYVQEYAGGLTFLSVRGAGHLVPSFQPERALI…
TaSCPL131	TraesCS5A02G243700.1	MKSLALYFLLLVSVAALPLHASASQEARLREFISSRRGSVSSTDTFRVRNIADRVAGSLSAENSVSDQSSMKAADKITALPGQPEGVDFDQYGGYVTVDEENGRALFYYLVESPSGASEKPLVLWLNGGPGCSSLGFGAMQELGPFRVAEDNKTLSRNINAWNNVANVIFLESPAGVGFSYSNTSSDYDLSGDERTADDAYVFLVKWLERFPEYKGRAFYISGESFAGHYVPELAATILFHNTYNNRTIVNLQGILVGNPYLDEKRNIQGGIDFFWTHAVISDEVYANVTKNCDFGNWDGNVAGTACSGAWDAFDGGHIDYYDIYAPVCIHAPNGARYPSGYLPGYDPCSVYPTWAYLNDPAVQSAFHARTTKWSPCKNLHWKDAPMSMLPTLKWLIES…
TaSCPL132	TraesCS5A02G244100.1	MKTISSFSLFVLCLAALQLHANASHSQSQEAQLKRFISSRKNSASSTDTFRVRNIADRVASSLSTESTVSDQSSMKAADKITALPGQPEGVDFDQYGGYVNVDAENGRALFYYLVESPSGASDKPLVLWLNGGPGCSSLGFGAMQELGPFRVTEDNKTLSRNANAWNNVANVIFLESPAGVGYSYSNTSSDYDLSGDERTADNAYVFLVKWLERFPEYKDRAFYISGESYAGHYVPELAATILLHNTYNNRTVINLQGILVGNPYLDANRNIKGVVDYFWTHVVMSDEVYANITKNCDFDNLNGTFTDSVCSGAAVAFDPGYIDVYNIYAPVCIDAPNGTRYPSGYLPGYDPCSYYPTYAYLNDPAVQMAFHARPTTWTGCANLNWTDAPMSMLPTMTW…
TaSCPL133	TraesCS5A02G244200.1	MKTISSFSLLVLCLAALQLHANASHSQSQSQEAQLKKFISSRKNSATSSDTFRVRNIADRVAGSLSAESTVSDQSSMKAADKITALPGQPEGVDFDQYGGYVTVDAENGRALFYYLVESPSGASDKPLVLWLNGGPGCSSLGYGAMQELGPFRVTEDNKTLSRNVNAWNNVANVIFLESPAGVGYSYSNTSSDYDLSGDERTADDAYVFLVKWLERFPEYKDRTFYISGESYAGHYVPELAATILLHNTYNNRTVINLQGILVRGTN*
TaSCPL134	TraesCS5A02G244300.1	MKSISCFCLLLICLAALQLHANASQEAQLREFISSRKNSDSTDTFKVRNIADRFSGSLNAESSVSDQSSMKAADMITALPGQPEGVDFDQYGGYVTVDEENGRALFYYLVESPSGASDKPLVLWLNGGPGCSSLGYGAMQELGPFRVTEDNKTLSRNMNAWNNVANVIFLESPAGVGFSYSNTSTDYDLSGDERTADDAYVFLVKWLERFPEYNGRAFYISGESFAGHYVPELAATILLHNAYNNRTIINLQGILVGNPYLDANRNIMGAINYYWTHAVMSDEVYANITKNCDFDSVDGTFTNAACNGAVDGFSAGNIDGYNIYAPVCIDEPNGGYHPSGYLPGYDPCSDYPTHAYLNDPAVQMAFHARMTKWTGCTNLNWKDAPMSMLPTIKWLIESK…
TaSCPL135	TraesCS5A02G244400.1	MMEVGPFRVNKDKRTLSENLHAWTKVANVLFLESRAGVGFSYSNTTSEYDLSGDKRTAGDAFVFLLNWLKRFPEYKGRPFYISGESYAGHYVPQLAATIFGHNLNSSTRTSINLRGILVGNPYLDANMNDKGKVDYQWGHGLISNEVWANITENCHLDKPGYTACVEHMIDGTHANIDPYDVYEPVCMEGPTETQHHSRYIPRSYDICSDRYVYAYLNDPRVQKALHARSQEWQHCSSLNWMDAPASMVPTLKWLIEHHLPVWLYSGDFDSVCPFIATSYTIKDLGLDVTEQWRPWIVKDETGGFVQGYAGGLVFATLRAAGHAVPSYQPEAALTLNTSPA*
TaSCPL136	TraesCS5A02G244500.1	MRNTTFGLLLICVAALHADASQEAQLRRFIRSRRNSSNANNIDEPRVGITNTTSSLIEYSTHDMANLKAADKIHVLPGQPSGTIGLNQYGGYVTVHKKDGQVLFYYFVEAATDAAAKPLLLWLNGGPGCSSLGYGAMMEVGPFRVNKDKRTLSENMHAWTKVANVIFLESPVGVGFSYSNKTLDFHLSGDKSTADDTFVFLLNWLERFPEYKGRPFYISGESYGGHYVPQLAATILSHNLENSSTRTSINLQGILVGNPYLDANMNAKGEVDYLWSHGMISDEAWASITKKCSLDQRGYKACVTDMHGADQSNIDPYDIYASVCLEGPIETQYPSRYTPRSYDICSDRYVYVYLNDPRVQKALHARPTEWTHCTSEIAWMDAPASMVPTLKWLIEQHLP…
TaSCPL137	TraesCS5A02G244600.1	MGELRPFRVNSDNRTLSTNEHAWTNVANVLFLESPAGVGFSYSNTTSDYNKSGDQRTSEDAFLFLVSWFERFPGYKGRSFYISGESYAGHYVPQLAATILSHNTSINLQGILVGNPYLDDNMNTKGVTDFLWGHAVISDEVYANITKSCNFNLSDGSACSDAMAAYDTANTLLFDIYGPVCIDAPDGKYYPSRYVRYTYFGVHLF*
TaSCPL138	TraesCS5A02G244700.1	MRFLESTAKKRQADRASNPNVAEGPDPWADASSFSHLPTRCPIPLAGAKATDKITALPGQPPRVNFDQYAGYVTVNEEYGHELFYYFVEAPYEAASKPLILWLNGGPGCSSLGYGAMMELGPFRVNPDGKTLRRNKHAWNNLANVIFLESPTGVGFSYASNNSDNINKRGDQRTAEDTFVFLLNWLERFPEYKGRDFYIAGESYGGHYVPQLATVITFMSELHHTTFINLRGIFVGNPILDNYKNNEGNLEFLWSHGLISDEIWAGIRANCTFTPKDDLRWCSVLGQAFHIGNIYPRNIYDPRICLPSAREGYLAGYDPCMEYYVEAYLNTGEVQEALHARTNTSWIACPRESPLSVPFHYNPGPVTVVPTIRRLVERGLSVWVYSGDLDSTCSITSTR…
TaSCPL139	TraesCS5A02G244800.1	MVGTTFFLLLVLLGASLADASQEDQLRKFILSTAKKRQALRASSANVPEETDPWADASSFSHLPTQFPFPPLGAKAADKIAALPGQPPRVNFDQYSGYVTVSEKHGRELFYYFVEAPYEAASKPLLLWLNGGPGCSSLGYGAMTELGPFRVNPDGKTLSRNKHAWNNLANVIFLESPAGVGFSYASNNPNNNDNVGDPRTAKDAFVFLLKWLERFPEYKGRDFYIAGESYGGHYVPQLATVIEYMNELYGATLINLRGILVGNPYLDDFMNDKGSLEFLWNHGVISDEGWANIRENCTFTSKDDWQCFVASRKPRIGNIDLHNIYAPICLKSERDGTYHSSGYLAGYDPCIDHYVLAYLNNGEVQQALHARANTSWTACSPDLDYNDGPVSMVPTIRRL…
TaSCPL140	TraesCS5A02G245000.1	MRNHTMYYAAVVLAIVLGASSLANAAVTLQQKDVLRAFIESRAQKRASGPAEPDTWADPASSFRHLPTKCDSPPAGTREADRIAALPGQPPRVNFDQYSGYVTVSEEYGRALFYYFVEAPYEASSKPLVLWLNGGPGCSSLGAGAMAELGPFRVNPDGKTLSRNRHAWNNVANVIFLESPAGVGFSYSNASVESGDAGTAVDAYLFLLNWLERFPEYKGRDFYIAGESYSGHYVPQLATVIVALAEFGLTDVNLKGIFVGNPYLDDYMNTKGSYEFLWNHGVISDEVWGNISEHCSFGRFEGTACGEAKKSFKIGDIDRYNIYAPVCIESPDGSLHSSSYLPGYDPCIGAYIAAYFNNPKVQKAMHVRTNTKWSECANLHWTDAPVSMVPTLAWLVDNG…
TaSCPL141	TraesCS5A02G263700.1	MGKASLPFPSLIVPLVLLLLPLSRPASVVTHLPGFHGRLPFHLETGYVGVDEETGAELFYYFVESERSPETDPLILWMTGGPFCSGMIFFEVGPMKFVLAPYNGSLPQLTYNPYSWSKTASITLLDSPVGTGFSYARDVKGYHDIGDFSFSMHVVIFLNKWFTDHPHYQSNPFFVGGSSYAGKMSPIIAQHISQEIELGKQPRINLKGYVVGNPVTGSDYDDNFRVPYAHGVGIISDQLYEAAILNCKGSYIRPTNKMCVRVLNTFQNSYRYYLCNIWANDDSTREALG*
TaSCPL142	TraesCS5A02G263800.1	MAASFFLSLVVPLVLLLLPLSRSASVVTHLPGFHGRLPFHLETGYVNVDEETGTELFYYFVESERSPDTDPVVLWLTGGPGCSSLIFYEVGPMKFVLAPYNGSLPEMAYNPYSWSKMASIILLDSPVGTGFSYARDLEGYRDVGDFSFSMHVVTFLNKWFINHPHYQSNPFFVGGSSYAGMMTPIIAQHISQEIEHGKQPRINLKGYLVGNPFTGSDYDRNFRAQYAHGVGIISDQLYEAAVGNCKGNYIRPQNKLCDMALNTIEDLISEIDEGYIVGVKCVWDLLRHRFMLEENAQLSKLSPEQPTINCFAYRYYLSNIWANENSTRDALGVKHGTIGEFKRCRKSMPYSFDVSSSIEYHFNLTSRGYRALVFSGDHDLVMPFLGTHAWIRSFNLSIV…
TaSCPL143	TraesCS5A02G263900.1	MASLLFLRLVVPLALLLLPLSRSATVVTHLTGFHGRLPFHLETGYVNVDEETGTELFYYFVESERSPDTDPVVLWLTGGPRCSSLIFYEVGPMKFVLAPYNGSLPELTYNPDSWSKVASIILLDSPVGTGFSYARDIESHRDVGDFSSTLHIITFLNKWFIDHPRYQSNPFFVGGSSYAGKMSPIIAQHISQEIKQGKQPRINLKGYLVGNPITDSMFYDNNFQISRQ*
TaSCPL144	TraesCS5A02G307200.1	MDMCMGMAKLLLLLLLVVTAGHGHAAAAAGKERNTITHVKGFDGPLPFALETGYVEVDEAHGAELFYYFIQSERSPREDPLILWITGGPGCSALSGLLFEIGPLKFDVAGYTEGFPRLVYFEDSWTRVSNVIFLDAPVGTGFSYAREEEGLDVSLTGTGTHLRVFLQRWIADHPEFASNPLYIGGDSYSGYTVPVAALEIADQPDKGGLNLKGYLVGNAGTDDKYDSGGKIPFMHGMGLISDELYEAAKGSCGGDFVTTPRNAQCANALMAITMATFAVNPVHILEPMCGLALRPPTPVSSILSTGTRRRSARLLVQEADRLALPVECRDNGYRLSYAWADDAEVRATLGIREGSVGAWSRCVTLTHFRHDVASTVPYHTNLTRRGYRALVYNGDHDMD…
TaSCPL145	TraesCS5A02G307400.1	MTTTRRKRDDRRSVLVASVCLFLLLLLPSAASSSSSSSSLRQQSKIITHLPGFDGPLPFQLQTGYVEVDESNGVRLFYYFIRSERDPAKDPVMIWLTGGPGCSAFSGLVYEIGPLSFDRRTAVNGFPKLLYKPDSWTKVSNIIFIDSPVGTGFSYSKTEEGYKSSDTKVVTQIVIFIRKWFDEHPEFLSNPFYVAGDSYCGITVPGITLGIAKGIEDGSGSALNLKGYLVGNPVTAYWYYDNPAKIPFAHGKGLISDEMYQEYKESCNAWEFSQECTKSHAAIDECVKDICPNHILEPLCAFASPRPYNLKLNSSAREMLQLQEDYTARAGLQLSEISAECRTAEYMLSMIWANNDTVREALGIHKGTVPSWLRCNFDIRYTNDIFSSVEHHLDVTTRG…
TaSCPL146	TraesCS5A02G510700.1	MQNGTYFMSELWTNDEVVRESLGIHEGTVPSWQRCDFNLPYTKEITSTVDDHLALITKGYRAMIYSGDHDCSLSYVYTQAWIRRLNLPITDRWRPWHVDNQIVGYTRSFSNNLTYATIKGAGHTAPEYMPRECLAMMDRCLSD*
TaSCPL147	TraesCS5A02G510800.1	MATTPPNHRPPLVQSFSLLLLLLLLHPFFSAGTPSITTKAVPRLPGFSGSLPFSLETGYVALDDGVRLFYYFIKLERDPEEDPVLLSVFFLLRLPKLYVAKLASYDQIKNPSFQSRNYHV*
TaSCPL148	TraesCS5B02G241600.1	MTSLSSYVLLLSCVATLHANAYASQEARLREFISSRKNIDSTTDTFRVRSIAERVAGSLSAESSASDQGSLKAADKITALPGQPEGVDFDQYGGYVAVDEENGRALFYYLVESPSGASDKPLVLWLNGGPGCSSLGYGAMQELGPFRVTEDNKTLSRNLNSWNNVANLIFLESPAGVGFSYSNTSSDYDLSGDERTAADAYVFLVRWLERFPEYKGRAFYVSGESYAGHYAPQLAATILLHNTYNNRTIVNLQGILVGNPYLDDKRNNQGTIDFFWTHGVMSDEVYANVTKHCDSAGKACSGAWDAFDAGQIDAYNIYAPVCVDAPDGAYHPSGYLPGYDPCSDYPTIAYLNDPAVQEAFHARMTEWSPCRNFTWKDAPVTMLPSIKFLIENKLPVWIF…
TaSCPL149	TraesCS5B02G241700.1	MKSLSLYFLLLVSAAALPLHASASQEARPREFISSRRGSVSSTDTFRVRNIADRVAGSLSAESSVSDQSSMKAADKITALPGQPEGVDFDQYGGYVTVDEANGRALFYYLAESPSGASEKPLLLWLNGGPGCSSLGFGAMQELGPFRVAEDNKTLTRNMNAWNNVANVIFLESPAGVGFSYSNTSSDYDLSGDERTADDAYVFLVKWLERFPEYKGRAFYISGESFAGHYVPELAATILFHNTYNNRTIVNLQGFLVGNPYLDEKRNIQGAIDFFWTHAVISDEVYANVTKNCDFGNWDGNVAGTACSGAWDAFDGGQIDYYDIYAPVCIHAPNGARYPSGYLPGYDPCSVYPTWAYLNDQAVQSAFHARTTKWSPCKNLHWKDAPMSMLPTLKWLIGS…
TaSCPL150	TraesCS5B02G242100.1	MKTISSFSLLVLFLAALQLHANASHSLSQEAQLKKFISSRKNSASSTDTFRVRNIADRVAGSLSTESTVSDQSSMKAADKITTLPGQPEGVDFDQYGGYVTVDAENGRALFYYLVESPSGASDKPLVLWLNGGPGCSSLGFGAMQELGPFRVTEDNKTLSRNMNAWNNVANVIFLESPAGVGYSYSNTSSDYDLSGDERTADDAYVFLVKWLERFPEYKDRAFYISGESYAGHYVPELAATILLHNTYNNRTVINLQGILVGNPYLDANRNIKGAVDYFWTHAVMSDEVYANITKNCDFDNLNGTFTDAACMGAAVAFDSGYIDGYNIYAPVCIDAPNGTYYPAGYLPGYDPCSYYPTDAYLNDPAVQMAFHARTTKWSGCAHLNWTDGPMSMLPTMKW…
TaSCPL151	TraesCS5B02G242200.1	MKIISSLSLLLICLAALQLHANASQEAQLREFMLSRRNSDSTDTFKVRNIADRFAGSLSAESSVSDQSSMKAADMITALPGQPEGVDFNQYGGYVTVDEENGRALFYYLVESPSGASDKPLLLWLNGGPGCSSLGYGAMQELGPFRVTEDNRTLSRNMNAWNNVANVIFLESPAGVGFSYSNTSADYDLSGDERTADDAYVFLVKWLERFPEYKGRAFYISGESFAGHYVPELAATILLHNTYSNRTIINLQGILVGNPYLDANRNIKGAINYYWTHAVMSDEVYANITKNCDFDSVDGTFTNAACNGAVDGFSAGNIDGYNIYAPVCIDAPNGTYYPSGYLAGYDPCSDYPTHAYLNDPAVQMAFHARMTKWTGCTNLNWKDAPMSMLPTIKWLIESK…
TaSCPL152	TraesCS5B02G242300.1	MRNTPLGLLLLVCVAVLHADASQEAQLRRFIRSRRSSSNANNIDEPRVGITTTTRSPTEYYVHDLANLKAADKIHVLPGQPSGTIGLNQYGGYVTVHEKNGRALFYYFVEAASDAAAKPLLLWLNGGPGCSSLGYGAMMEVGPFRVNKDNRTLSENLHTWTKVANVLFLESPVGVGFSYSNTTSEYDSSGDKRTANDAFVFLLNWLKRFPEYKGRPFYISGESYAGHYVPQLAATILIHNLNSSTRTSINLRGILVGNPYLDANMNNKGKVDYQWSHGLISNEVRANITENCHLDKPGYTACVEDMIHGPHANIDPYDVYEPVCLEGPIETRYHSRYIPRSYDICSDRYVYVYLNDPRVQKALHARSQEWQLCSSLNWMDAPASMVPTLKWLIEHHLPV…
TaSCPL153	TraesCS5B02G242400.1	MMELGPFRVNPDGKTLRRNKHAWNNLANVIFLESPTGVGFSYASNNPDNINKRGDQRTAEDTFVFLLNWLERFPKYKGRDFYIAGESYGGHYVPQLATVITFMNELHRTTFINLRGIFVGNPILDNYKNSEGNLEFLWSHGLISDEIWAGIRANCTFTPKDDGRWCSVAGQAFHIGGIYPRNIYDPRICLPSAREGYLAGYDPCMEYYVEAYLNTGEVQEALHARTNTSWIACPRTSVPFHYNPGPVTMVPTIRRLVERGLSVWVYSGDLDSTCSITSTRYSVKDLNLPVTKPWRAWYTPDVEVGGYVQQYQGGFTFASVRGAGHLVPSYQPERALVLLYSFLKGRLPPG*
TaSCPL154	TraesCS5B02G242500.1	MAGHTTTFFLLLVLLGASLADASQEDQLRKFILSKSEKRLASRARNANTPEGPDSWADASSFSHLPTRCPSPPVGAKAADKITALPGQPPRVNFDQYSGYVTVSEKYGRELFYYFVEAPYEAASKPLLLWLNGGPGCSSLGYGAMTELGPFRVNPDGKTLSGNKHAWNNLANVIFLESPAGVGFSHASNNPNNNNNVGDPRTAEDAFLFLLHWLERFPEYKGRDFYIAGESYGGHYVPQLATVIEYMNELYGGTLINLRGILVGNPYLDNYKNDEGSLEFLWNHGVISDEGWANIRENCTFTPKDDWQCFVASRKPRTGNIDLHNIYAPICLKSKRDGTYHSSGYLAGYDPCIDHYVLAYLNNGEVQQALHARANTSWTACSLDLDYNDGPVSMVLTIR…
TaSCPL155	TraesCS5B02G242600.1	MRNHSMYSAVVVLAIVLCASSLANAAVTLQQKDVLRAFIESRAQTRASGPAEPDTWADPASSFRHLPTKCEAPPAGTREADRIAALPGQPPRVNFEQYSGYVTVSEEYGRALFYYFVEAPYEASSKPLVLWLNGGPGCSSLGAGAMAELGPFRVNPDGKTLSRNRHAWNNVANVIFLESPAGVGFSYSNASVESGDSGTAVDAYLFLLNWLERFPEYKGRDFYIAGESYSGHYVPQLATVIVALAEFGLTDMNLKGIFVGNPYLDDYMNTKGSYEFLWNHGVISDEVWGNISEHCSFGRVEGTACGQAKKSFKIGDIDRYNIYAPVCIESPDGSLHSSSYLPGYDPCIGAYIDAYFNSPKVQKAMHVRTNTKWSECANLHWTDAPVSMVPTLAWLVDNG…
TaSCPL156	TraesCS5B02G263100.1	MGFSGSRSSSEGKPLDTMGKASLLLLSLVVPFVLLLLPVSRSATVVTHLPGFHDRLPFHLETGYVSVDEETGAELFYYFVESERSPDTDPVILWMTGGPFCSGMIFFEVGPMKFVLAPYNGSLPQLAYNPYSWSKTASIILLDSPVGTGFSYARDVEGYHDIGDFSFSMHVLTFLNKWFTDHPHYQSNPFFVGGSSYAGKMSPIIAQHISQEIELGKQPRINLKGYVVGNPVTGSDYDDNFRVPYAHGVGIISDQLYEAAIRNCKGSYIRPTDKMCARVLNTFQNLVSEIDLPQILGVNCIRGMLTHKFLSEEYTQLSDPSPEQPTLDCFAYRYYLCNIWANDDSTREALGVKRGTTGEFIRCKKSIPYASEVPSSIKYHFNLTSRGYRALVFSGDHDL…
TaSCPL157	TraesCS5B02G307600.1	MDMCMGMAKLLLLLLLLVVTASHGHAAAAAAGKERNTITHVKGFDGPLPFALETGYVEVDEAHGAELFYYFIQSERSPREDPLILWITGGPGCSALSGLLFEIGPLKFDVAGYTEGFPRLVYFEDSWTRVSNVIFLDAPVGTGFSYARDEEGLDVSLTGTGTHLRVFLQRWIADHPEFASNPLYIGGDSYSGYTVPVAALEIADQPDKGGLNLKGYLVGNAGTDDKYDSGGKVPFMHGMGLISDELYEAAKGSCGGDFVTTPRNVQCANALMAITMATFAVNPVHILEPMCGLALRPPTTPISSILSTGTRRRSARLLVQEADRLALPVECRDNGYRLSYTWADDAEVRATLGIREGSVGAWSRCVTLTHFRHDVYSTVPYHANLTRRGYRALVYNGDH…
TaSCPL158	TraesCS5B02G307800.1	MSNPFYVAGDSYCGITVPGITLGIAKGIEDGSGSALNLKGYLVGNPVTAYWYYDNPAKIPFAHGKGLISDEMYQEYKESCSAWEFSPECTKSHAAIDECVKDICPNHILERLCAFASPHPYNLKLNSSAREMLQLQEDYTARAGLQLSEISTECRTAEYAMSMIWANNDTVREALGVHKGTVSSWLRCNFDIRYTNDIFSSVEHHLDVTTRGYRSLIYSGDHDMIVPSIGTQAWIRSLNFSVVDEWRPWYVDAQVAGYTRSYSNNLTFATVKGGGHTAPEYMPKQCLAMFARWLSGEPL*
TaSCPL159	TraesCS5D02G250300.1	MTSLSSYVLLLICVATLQASAYASQEARLREFISSRKDIDSTTDTFSVRSIAEHERVAGSLGTESSVSEQSSLKAADKITALPGQPEGVNFDQYGGYVTVDEENGRALFYYLVESPFGASDKPLVLWLNGGPGCSSLGYGAMQELGPFRVAEDNKTLGRNMHAWNNAANMIFLESPAGVGFSYSNTSSDYDLSGDERTADDAYVFLPRWLERFPEYKDRAFYISGESYAGHYAPQLAATILLHNTYNNRSIINLQGILVGNPYLDDKRNNQGTIDFFWTHGVMSDEVYANVTEHCDFAGKACSGAWDAFDAGQIDAYNIYAPVCVDGPDGAYHPSGYLPGYDPCSDYPTIAYLNDPEVQCAFHARMTEWSPCRNFTWKDAPVTMLPSIKFLIENNLPVW…
TaSCPL160	TraesCS5D02G250400.1	MKAADKITALPGQPEGVDFDQYGGYVTVDEENGRALFYYLVESPSGAPEKPLVLWLNGGPGCSSLGFGAMQELGPFRVAEDNKTLSRNINAWNNVANVIFLESPAGVGFSYSNTSSDYDLSGDERTADDAYVFLVKWLDRFPEYKDRAFYISGESFAGHYVPELAATILFHNTYNNRTIVNLQGILVGNPYLDGKRNIQGAIDFFWTHAAISDEVYANVTKNCDFGNWDGNVAGTACSGAWDAFDGGHIDYYDIYAPVCIHAPNGARYPSGYLPGYDPCSVYPTWAYLNDPAVHSAFHARTTKWSPCKNLHWKDAPMSMLPTLKWLIESKLPVWIFSGYFDSVCSLPATRYSIQDLGLTVTTPWRPWTAKEEVGGYVQQYAGGFTFLSVREAGHLVPSF…
TaSCPL161	TraesCS5D02G250800.1	MKSISSFSLLVLCLAALQLHANASHSPSQEAQLKKFISSRKNRASSTDTFRVRNIADRVAGSLSADSTLSDQSSMKAADKITALPGQPEGVDFDQYGGYVTVDAENGRALFYYLVESPSGASDKPLVLWLNGGPGCSSLGFGAMQELGPFRVTEDNKTLSRNMNAWNNVANVIFLESPAGVGYSYSNTSSDYDLSGDERTADDAYVFLVKWLERFPEYKDRAFYISGESYAGHYVPELAATILLHNTYNNRTVINLQGILVGNPYLDANRNIKGAVDYFWTHAVMSDEVYANITKNCDFDNLNGTFTDAACMGAAVVFDSGYIDGYNIYAPVCIDAPNGMYYPAGYLPGYDPCSYYPTDAYLNDPAVQIAFHARPTKWSGCAYLNWTDGPMSMLPTMKW…
TaSCPL162	TraesCS5D02G250900.1	MKTVSSFSLLVLCLAALQLHANASHSQSQEAQLKNFISSRKNSASSTDTFQVRNIADRVAGSLSAESTVSDQSSMKAADKITALPGQPEGVDFDQYGGYVTVDAENGRALFYYLVESPSGASDKPLVLWLNGGPGCSSLGYGAMQELGPFRVTEDNKTLSRNANAWNNVANVIFLESPAGVGYSYSNTSSDYDLSGDERTADDAYVFLVKWLERFPEYKDRAFYISGESYAGHYVPELAATILLHNTYNNRTVINLQGILVGNPYLDANRNIKGVVDYFWTHAVMSDEVYANITKNCDFDNLNGTFTDSACSGAAVAFDAGYIDVYNIYAPVCIDAPNGTRYPSGYLPGYDPCVYYPTYAYLNDPAVQMAFHARPTKWTGCAGDFDSVCPLPATRYSIQ…
TaSCPL163	TraesCS5D02G251000.1	MKSISSFSLLLICLAALQLHANASQEAQLREFISSRKNSDSTDTFKVRNIADRFAGSLSAESSVSDQSSMKAADMITALPGQPEGVDFNQYGGYVTVDEENGRALFYYLVESPSGASDKPLVLWLNGGPGCSSLGYGAMQELGPFRVTEDNKTLSRNMNAWNNVANVIFLESPAGVGFSYSNTTADYDLSGDERTADDAYVFLVKWLERFPEYKGRVFYISGESFAGHYVPELAATILLHNTYNNRTIINLQGILVGNPYLDANRNIKGAINYYWTHAVMSDEVYANITKNCDFDSVDGTFTNAACNGAVDGFSAGNIDGYDIYAPVCIDEPNGGYHPSGYLPGYDPCSDYPTHAYLNDPAVQMAFHARMTKWTGCTNLNWKDAPMSMLPTIKWLIESK…
TaSCPL164	TraesCS5D02G251100.1	MRNTPLGLLLLVCVAALHADASQEAQLRRFIRSRRSSSNANNIDEPKVGITTTTSSLREYSVHDLANLKAADKIHVLPGQPSGTIGLNQYGGYVSVHEKNGRALFYYFVEAASDAAAKPLLLWLNGGPGCSSLGYGAMMEMGPFRVNKDKRTLSENPHAWTKVANVLFLESPVGVGFSYSNTTSEYDLSGDKRTADDAFVFLLNWLKRFPEYKGRPFYISGESYAGHYVPQLAATILGHNLKSSTRTSINLRGILVGNPYLDANMNDKGKVDYQWGHGLISNEAWANITENCHLDKPGYTACVEDMIYGTHANIDPYDVYEPVCMEGPTETQYHSRYILPRSYDICSDRYIFVYLNDPRVQKALHARSQEWQLCSSLNWMDAPVSMVPTLKWLIEHHLP…
TaSCPL165	TraesCS5D02G251200.1	MRNTSLCLLLLICVAAWHADASQEARLRELILSKRTSTHSSSHSVDEPMIGATATSSLRAEHSVSDQSDQKDADRIAALPGQPPKGVGFSQYSGYVTVDEKNGRALFYYLVEAATNAATRPLVLWLNGGPGCSSFGYGAMGELGPFRVNSDNRTLSTNEHAWNNVANVLFLESPAGVGFSYSNTTSDYDKSGDQRTSEDAFLFLVSWFERFPEYKGRSFYISGESYAGHYVPQLAATILSHNTSINLQGILVGNPYLDDNMNTKGVIDFLWSHAVISDEVYANITKNCNFNLSDGNACSDAMAAYDTANTLLFDIYGPVCIDAPDGKYYPSRYVPGYDPCTGYYIDAYLNDPEVQKALHVRTTKWAGCTDLHWKDSSASIVPTLKWLMGHGLRVWLFSG…
TaSCPL166	TraesCS5D02G251300.1	MIFHKITKSEANMIRHTITFFLLLLLLSASPTDASQEDQLMRFIESTAKKRQADRASNPDVTEGPDPWADASSFSHLPTRCPIPLAGAKAADKITALPGQPPRVNFDQYAGYVTVNEEYGRELFYYFVEAPYEAASKPLILWLNGGPGCSSLGYGAMMELGPFRVNPDGKTLRRNKHAWNNLANVIFLESPTGVGFSYASNNSDNINKRGDQRTAEDTFVFLLNWLERFPEYKGRDFYIAGESYGGHYVPQLATVITFMSELHRTTFINLHGIFVGNPILDNYKNSEGNLEFLWSHGLISDEIWAGIRANCTFTPKDDWRWCSVLGQASHISGIYPRNIYDPRICLPLAREGYMAGYDPCMEYYVEAYLNTGEVQEALHARTNTNWLACPRTSVPFHYT…
TaSCPL167	TraesCS5D02G251600.1	MAELGPFRVNRDGKTLSRNRHAWNNLANVIFLESPAGVGFSYSNASVPSGDRRTAVDAYMFLLNWLERFPEYKGRDFYIAGESYSGHYVPQLAAVIVALRELGDTSMNLKGIFVGNPLLDSRSNNTYGSLEFLWNHGVISDEVWGNINGQCSSGQFEGKACDDSFDEGDIDRYNIYAPVCIQSPDGSLHPSGYLPGYDPCIGSYIDAYLNSPKVQKAMHVRTHTEWSECSESLPGWTDSPVSMMPTIGWLVDSGLRVWIYSGDMDDACPITATRYAIKDLNLTITKPWRPWYTPDNEVGGYAQQYEGGFTFASVRGAGHMVPSFQPKRSLVLLYSFMKGVLPPGALPPGFSKWSWV*
TaSCPL168	TraesCS5D02G251700.1	MRNHTMYYAVVVLAIVLCASSLANAAVTLQQQDVLRAFIESRGRAQKRASGPAEPDTWADPASSFRHLPTKCETPPAGTREADRIAALPGQPPRVNFDQYSGYVTVSEEYGRALFYYFVEAPYEAASKPLVLWLNGGPGCSSLGAGAMAELGPFRVNPDGKTLSRNRHAWNNVANVIFLESPAGVGFSYSNASVESGDSGTAVDAYLFLLYWLERFPEYKGRDFYIAGESYSGHYVPQLATVIVALAEFGLTDVNLKGIFVGNPYLDDYMNTKGSLEFLWNHGVISDEVWGNISEHCSFGRVEGTACGQAKKSFKTGDIDRYNIYAPVCIESPDGSLHSSSYLPGYDPCIGAYIDAYFNSPKVQKAMHVRTDTKWSECANLHWTDAPVSMVPTIAWLVD…
TaSCPL169	TraesCS5D02G271400.1	MDKASLVLLSLVVPLVLLLLPLSRPASVVTHLPGFHGRLPFRLETGYVGVDEETGAELFYYFVESERSPDTDPVILWMTGGPFCSGMVFFEVGPMKFVLAPYNGSLPQLAYNPYSWSKTTSIILLDSPVGTGFSYARDVEGYHDIGDFSFSMHVLIFLNKWFTDHPHYQSNPFFVGGSSYAGKMSPIIAQHISQEIELGKQPKINLKGYVVGNPVTGSDYDDNFRVPYAHGVGIISDQLYEAAIRNCKGSYIRPTDKMCARVLNTFQNLVSEIDVSQILGVNCIRGMLTHRFLSEEYIQLSDPSPEQPTLDCFSYRYYLCNIWANDDSTREALGVKRGTIGEFVRCKKSIPYTSEVPSSIKYHFNLTSRGYRSLVFSGDHDLVIPFLSTHAWIRSFNFS…
TaSCPL170	TraesCS5D02G271500.1	MAASLFFLSLVVPLVLLLLPLSRSTTVVTHLPGFHGRLPFHLETGYVNVDEETGTELFYYFVESERSPDTDPVVLWLTGGPGCSSLIFYEVGPMKFVLAPYNGSLPQMAYNPYSWSKVASIILLDSPVGTGFSYARDLEGYRDVGDLSFAMHVVTFLSKWFIDHQHYESNPFFVGGSSYAGMMTPIIAQHISQEIEHGKQPRINLKGYLVGNPFTGSDYDRNFRAQYAHGVGIISDQLYEAAVGNCKGNYIRPRNKLCDMALNTIEDLISEIDEGYIVGIKCVWDLLRHRFMLEENAQLSELSPEQPTINCFAYRYYLSNIWANDNSTRDALGVKHGTIGEFKRCRKSMPYSFDVSSSIEYHFNLTSRGYRALVFSGDHDLVMPFLGTHAWIRSFNLSI…
TaSCPL171	TraesCS5D02G314100.1	MDMCMGMAKLLLLLLLLVVTAGHGHPAAGKERNTITHVKGFDGPLPFALETGYVEVDEARGAELFYYFIQSERSPREDPLILWITGGPGCSALSGLLFEIGPLKFDVAGYTEGFPRLVYFEDSWTRVSNVIFLDAPVGTGFSYARDERGLDVSLTGTGTHLRVFLQRWIADHPEFASNPLYIGGDSYSGYTVPVAALEIADQPDSAGLNLKGYLVGNAGTDDKYDSGGKVPFMHGMGLISDELYEAAKGSCGGDFVTTPRNAQCANALMAITMATFAVNPVHILEPMCGLALRPPTPISSIVSTGTGRRSARLLVQEADRLALPVECRDNGYRLSYAWADDAEVRATLGIREGSVGAWSRCVTLTHFRHDVASTVPYHANLTRRGYRALVYNGDHDMDM…
TaSCPL172	TraesCS5D02G314300.1	MARQPRKDTTKHAREGETTVRIFTMTTRRRRRDDRRSALVASVCLFLIVLLPSAASLSSSSSSSSSSFSSPQQQSKIITHLPGFDGPLPFQLQTGYVEVDESNGVRLFYYFIRSERDPAQDPVMIWLTGGPGCSAFSGLVYEIGPLSFDRRTDVNGFPKLLYKPDSWTKVSNIIFIDSPVGTGFSYSKTEQGYKSSDTQVVTQIVIFIRKWFDEHPEFLSNPFYVAGDSYCGITVPGITLGIAKGIEDGSGSALSLKGYLVGNPVTAYWYYDNPAKIPFAHGKGLISDEMYQAYKESCSAWEFSQECTESHAAIDECVKDICPNHILEPLCAFASPRPCNLKLNSSAREMLQLQEDYTARAGLQLSEISTECRTAEYAMSMTWANNDTVREALGIHKGT…
TaSCPL173	TraesCS6A02G036100.1	MATTSRLLLLLLLAAVCLLAGAAVDALRLPPDASFPGAQAERLIRALNLLPGASSGRGGKVGAGAVDVAPGQLLERRVTLPGLPEGVGDLGHHAGYYRLPNTHDARMFYFFFESRGKKEDPVVIWLTGGPGCSSELAVFYENGPFTIANNMSLVWNKFGWDKISNIIFVDQPTGTGFSYSSDDRDTRHDEAGVSNDLYDFLQVFFKKHPEFVKNDFFITGESYAGHYIPAFASRVHQGNKKNEGTHINLKGFAIGNGLTDPAIQYKAYTDYALDMNLIQKADYERINKFIPPCEFAIKLCGTDGKASCMAAYMVCNSIFNSIMKLVGTKNYYDVRKECEGKLCYDFSNLEKFFGDKAVRQAIGVGDIEFVSCSTSVYQAMLTDWMRNLEVGIPALLEDG…
TaSCPL174	TraesCS6A02G071800.1	MGKYCRPVALSSLLLLSLCCLSLLRAGSAASVTAGATDGSELWGYVEVRPKAHLFWWYYKSPQRVSTPSKPWPTVLWLQGGPGASGVGIGNFLEVGPLDVDLNPRNSTWLQKADLIFVDNPVGVGYSYVENASELVTSDWQAAADATALLRALATEVPALREGSPLFLVAESYGGKYAVTLGVSAVRAIRAGELNLTLAGVALGDSFISPEDFALSYAPLLLDVSRLDDNAGDAAKGMAATVKEQIAAGQFAAAWKSWTDLLLFIESKSASVDTYNFLLEAGMDPVSAASSSSVAAASNAQTMKYSTYLSRKEATSSPNTLSGIMNGVIKEKLKIIPSNLTWQGISELVYNALVNDFMKPRIDEVDELLSYGVNVTVYNGQLDVICSTIGAEAWVQKLK…
TaSCPL175	TraesCS6A02G179800.1	MPALLCCRCRPLAMAALLLIASLCHLVSCNGGGGGRITRLPGQPEVSFGQYSGYIEVDSKGSRALFYYFVEAELDPATKPLVLWLNGGPGCSSLGVGAFSENGPFRPSGQALVRNEYSWNKEANVIYLETPAGVGFSYSADAAYYQGVNDNMTAMGNMVFMQRWLEKFPQYKGRELYIAGESYAGHYIPQLAEVMVEFNKKDNIFNLKGLALGNPVLHFTTDFNSRAEYFWSHGLISDSTYRIFTSVCNYSRYVSEYYGGSLSPLCARVMNQVTRETSRFVDKYDVTLDVCLSSVLSQSMILSPHKRVGHRIDVCVEDETVNYLNRKDVQEALHAKLIGVKNWAVCSSVLEYELLNLQIPTIDIVGSLVKSGIRVLVYSGDQDSVIPLTGSRTLVQNLA…
TaSCPL176	TraesCS6A02G220200.1	MAAHSAVGCFLGLAFLLCGAVRGAPQLDAEAARQQAADRVGRLPGQPAVKFAQYAGYVTVNEAHGRALFYWFFEATAGAAKKPLVLWLNGGPGCSSIGYGEAEELGPFLVQKGKPELKWNPYSWNKEANLMFLESPVGVGFSYTNTSSDLGKLGDKITAADAYVFLLNWFKRFPQYKHHEFYIAGESYAGHYVPQLSEKIFDGNKHGPKENRINFKGIMIGNALMDDETDQAGMVQYAWDHAVISDRVYADVKAHCDFAMANTTAACDQALEEYFAVYRLIDMYSLYTPVCTDGSSSSPLAKRVGVHGAAPKIFSKYHGWYMRPAGYDPCTSEYSEVYFNRPDVQAALHANVTKIGYNWTHCSDVIGKWNDAVPSTLPIIRKLVAGGIRVWVFSGDTDG…
TaSCPL177	TraesCS6A02G356500.1	MATRCGGAGGGGVVGAVASVLVLWLAAGGAAGLVATDPGAEERARDRVEALPGQPAVAFAQYSGYVTVSERHGRALFYWLTEAAGGDPARKPLVLWLNGGPGCSSVAYGASEEIGPFRIKPNGTGLYLNKYSWNREANLLFLESPAGVGFSYSNTSSDLKTSGDERTAQDSLQFLISWMSRFPQYRHRDFYIAGESYAGHYVPQLARKIVEYNKASPNPFINLKGILVGNAVTDNYYDNIGTVTYWWTHAMISDGTYRAILKLCNFSSANVSNACNRAMSYAMNHEFGDIDQYSIYTPSCHATSDSSAASGNSTAPRRHRRAVLRFKDTLIRRRSNSYDPCTETYAEKYYNRLDVQRAMHANITRIPYRWTACSDVLIKTWNDSELSMLPTYRMLIKAG…
TaSCPL178	TraesCS6B02G050700.1	MATTPRLASLLLLLALCAAAAGALRLPPDASFPGAQAERLIRALNLLPGASSGRGLGAGAEDVAPGQLLERRVTLPGLPEGVGDLGHHAGYYRLPNTHDARMFYFFFESRGKKEDPVVIWLTGGPGCSSELAVFYENGPFTIANNMSLVWNKFGWDKISNIIFVDQPTGTGFSYSSDDRDTRHDEAGVSNDLYDFLQVFFKKHPEFVKNDFFITGESYAGHYIPAFASRVHQGNKKNEGTHINLKGFAIGNGLTDPAIQYKAYTDYALDMNLIQKADYDRINKFIPPCEFAIKLCGTDGKASCMAAYMVCNSIFNSIMKLVGTKNYYDVRKECEGKLCYDFSNLEKFFGDKAVRQAIGVGDIEFVSCSTSVYQAMLTDWMRNLEVGIPALLEDGINVLI…
TaSCPL179	TraesCS6B02G096300.1	MDKYCRPVALSSLLPILCCLSLLRAGGSAASVVTDGAPDGSELWGYVEVRPKAHLFWWYYKSPQRVSTPSKPWPTVLWLQGGPGASGVGIGNFLEVGPLDVDLNPRNSTWLQKADLIFVDNPVGVGYSYAENGSALVTSDWEAAADATALLKALATEVPALREGSPLFLVAESYGGKYAVTLGVSAVRAIRAGELNLTLAGVALGDSFISPEDFALSYAPLLLDVSRLDDNAGDATKGKAGTVKEQIAAGQFAAAWKSWTELLGFIDSKSAGVDTYNFLLDTGMDPVKATSSSWSAASNAQTVKYSTYLRRKEAASGPNTISGIMNGVIKEKLKIIPSNLRWQGISELVYYALVNDIMKPRIDEVDELLSYGVNVTVYNGQLDVICSTIGAEAWVQKLK…
TaSCPL180	TraesCS6B02G205500.1	MPALVCRCRPLAMAVLLLIASLCHLGSCNGGGGGGGGRITRLPGQPEVNFGQYSGYVEVDGKGSRALFYYFVEAELDPATKPLVLWLNGGPGCSSLGVGAFSENGPFRPSGQALVRNEYSWNKEANVIYLETPAGVGFSYSADAAYYQGVNDNMTAMDNMVFMQRWLEKFPQYKGRELYISGESYAGHYIPQLAEVMVEFNKKDNIFNLKGLALGNPVLHFTTDFNSRAEYFWSHGLISDSTYRIFTSVCNYSRYVSEYYGGALSPLCARVMNQVTRETSRFVDKYDVTLDVCLSSVLSQSMILSPHKRVGHRIDVCVEDETVNYLNRKDVQEALHAKLIGVKKWAVCSSVLEYELLNLQIPTINIVGSLVNSGIRVLVYSGDQDSVIPLTGSRTLVQN…
TaSCPL181	TraesCS6B02G261700.1	MAAPSAVGCFLGLAFLLCGAVRGALDAEAARQQAADRVGRLPGQPAVKFAQYAGYVTVNEAHGRALFYWFFEAIAGAAKKPLVLWLNGGPGCSSIGYGEAEELGPFLVQKGKPELKWNPYSWNKEANLMFLESPVGVGFSYTNTSSDLGKLGDKITAADAYVFLLNWFKRFPQYKHHEFYIAGESYAGHYVPQLSEKIFDGNKHGPKENRINFKGLMIGNALMDDETDQAGMVQYAWDHAVISDRVYADVKAHCDFAMANTTAECDQALEEYFAVYRLIDMYSLYTPVCTDGSSSSPLAKRVGVHGAAPKIFSKYHGWYMRPAGYDPCTTQYSEVYFNRPDVQAALHANVTKIGYNWTHCSDVIGKWNDAVPSTLPIIRKLVAGGIRVWVFSGDTDGRI…
TaSCPL182	TraesCS6B02G388600.1	MAALRGVAGGGGVVGAVASVLVLWLAAGGTAGLVAADPGAEQRARDRVEALPGQPAVVFAQYSGYVTVSERHGRALFYWLTEAAGGDAASKPLVLWLNGGPGCSSVAYGASEEIGPFRIKPNGTGLYLNKYSWNREANLLFLESPAGVGFSYSNTSSDLKTSGDQRTARDSLQFLISWMSRFPQYRHRDFYIAGESYAGHYVPQLARKIVEYNKASPNPFINLKGILVGNAVTDNYYDNIGTVTYWWTHAMISDGTYRAILKLCNFTSANVSNACNRAMSYAMNHEFGDIDQYSIYTPSCHATSDSSAASGNSTASRRHRRAVLRFKDTLIRRRSNSYDPCTETYAEKYYNRLDVQRAMHANTTRIPYRWTACSDVLIKTWNDSELSMLPTYRMLIKAG…
TaSCPL183	TraesCS6D02G032900.1	MEAQLSRPLMALRLIFLLCFFSALARCCRFLAAEAAPTLVTRLPGLDGALPFRLETGHVFLVRHVRSWTHCKQLHFVHGRYVIVDEEKGSELFYYFIESEGDPRRDPVVLWLTGGDRCSVLRALLFEIGPLKIIGEPYNGTIPRLRYHPYSWTKVASILFVDSPVGAGFSFSRNPTGYHVGEVSSSLQLKKFLTKWSTEHPYYIANHFYIGGDSAGGKIVPFLAQKISEDIEARVRPLINLKGYLVGNPGTGESIDFESRVPFLHGMGIISDQLYETIMEHCHGEVYTNPKTALCAQASDRFDRLYDEIYRPHILFKKCVYASSGTNDGSIERKILKEETGVLKHPPPRLPMDCHNYGTYLSYFWANNNITRDALGIKKGSKDEWVRCHEGDLPYSFDI…
TaSCPL184	TraesCS6D02G041700.1	MATTSRLLLLLAAVCLLAGAADALRLPPDASFPGAQAERLIRALNLLPGASSGRGGKVGAGAEDVAPGQLLERRVTLPGLPEGVSDLGHHAGYYRLPNTHDARMFYFFFESRGKKEEPVVIWLTGGPGCSSELAVFYENGPFAIANNMSLVWNKFGWDKISNIIFVDQPTGTGFSYSSDDRDTRHDEAGVSNDLYDFLQVFFKKHPEFVKNDFFITGESYAGHYIPAFASRVHQGNKKNEGTHINLKGFAIGNGLTDPAIQYKAYTDYALDMNLIQKADYDRINKFIPPCEFAIKLCGTDGKASCMAAYMVCNTIFNSIMKLVGTKNYYDVRKECEGKLCYDFSNLEKFFGDKAVRQAIGVGDIEFVSCSTSVYQAMLTDWMRNLEVGIPALLEDGINV…
TaSCPL185	TraesCS6D02G069900.1	MDKYCRPVALSSLLLILCCLSLLRAGSAASVTAGATDGSELWGYVEVRPKAHLFWWYYKSPQRVSTPSTPWPTVLWLQGGPGASGVGIGNFLEVGPLDVHLNPRNSTWLQKADLIFVDNPVGVGYSYAENGSALVTSDWEAAADATALLKALATEVPALREGSPLFLVAESYGGKYAVTLGVSAVRAIRAGELNLTLAGVALGDSFISPEDFALSYAPLLLDVSRLDDNAGDAAKGKAATVKEQIAVGQFAAAWNSWTDLLLFIESKSASVDTYNFLLEAGMDPVSAASSSSVAAVSNAQTMKYSTYLSRKEVASGPNTISGIMNGVIKEKLKIIPSNLTWQGISELVYNALVNDIMKPRIDEVDELLSYGVNVTVYNGQLDVICSTIGAEAWVQKLKW…
TaSCPL186	TraesCS6D02G165200.1	MPAPVCRCRPLAMAVLLLIASLCHLGSCNGGAGGGRITRLPGQPEVNFGQYSGYVEVDGKGSRALFYYFVEAELDPATKPLVLWLNGGPGCSSLGVGAFSENGPFRPSGQALVRNEYSWNKEANVIYLETPAGVGFSYSADAAYYQGVNDNMTAMDNMVFMQRWLEKFPQYKGRELYISGESYAGHYIPQLAEVMVEFNKKDNIFNLKGLALGNPVLHFTTDFNSRAEYFWSHGLISDSTYRIFTSVCNYSRYVSEYYGGSLSPLCARVMNQVTRETSRFVDKYDVTLDVCLSSVLSQSMILSPHKRVGHRIDVCVEDETVNYLNRKDVQEALHAKLIGVKKWAVCSSVLEYELLNLQIPTINIVGSLVNSGIRVLVYSGDQDSVIPLTGSRTLVQNLA…
TaSCPL187	TraesCS6D02G215000.1	MAAPSAVGCFLGLAFLLCGAARGAPQLDAEAARQQAADRVGRLPGQPAVKFAQYAGYVTVNEAHGRALFYWFFEATAGAAKKPLVLWLNGGPGCSSIGYGEAEELGPFLVHKGKPELKWNPHSWNKEANLMFLESPVGVGFSYTNTSSDLGKLGDKITAADAYVFLLNWFKRFPQYKHHEFYIAGESYAGHYVPQLSEKIFDGNKHGPKENRINFKGLMIGNALMDDETDQAGMVQYAWDHAVISDRVYADVKAHCDFAMANTTAACDQALEEYFAVYRLIDMYSLYTPVCTDGSSSSPLAKRVGVHGAAPKIFSKYHGWYMRPAGYDPCTTQYSEVYFNRPDVQAALHANVTKIGYNWTHCSDVIGKWNDAVPSTLPIIRKLVAGGIRVWVFSGDTDG…
TaSCPL188	TraesCS6D02G338700.1	MATRRGVAGGGGVVGAVASVLVLWLAAGAAAGLVAADPGAEQRARDRVEALPGQPAVAFAQYSGYVTVSERHGRALFYWLTEAAGGDQASKPLVLWLNGGPGCSSVAYGASEEIGPFRIKPNGTGLYLNKYSWNREANLLFLESPAGVGFSYSNTSSDLKTSGDERTAQDSLQFLISWMSRFPQYRHRDFYIAGESYAGHYVPQLARKIVEYNKASPSPFINLKGILVGNAVTDNYYDNIGTVTYWWTHAMISDSTYRAILKLCNFTSANVSNACNRAMSYAMNHEFGDIDQYSIYTPSCHATSDSSAASGNSTAPRRHRRAVLRFKDTLIRRRSNSYDPCTETYAEKYYNRLDVQRAMHANTTRIPYRWTACSDVLIKTWNDSELSMLPTYRMLIKAG…
TaSCPL189	TraesCS7A02G001200.1	MARFWCSLLLLWLCYLVLSPVDSSPVAITHLPGFDGPLPFSLETGYVEVDESNGAHLFYYFVESEKDPKGDPLLLWMQGGPGCSSLSGILYEMGPFRFDIQGYRRGRPTLLYRPETWTKVSNIIFIDSPIGSGFSYATTEEGFKSSDTKAVKMQVVFLKKWLHEHPQFLSNPLYVGGESYIVMIIPSLALEIHLSSKTLYTYLYMMNHCYESGFLHPPSVHPRYTHTKEHSKTF*
TaSCPL190	TraesCS7A02G002500.1	MARSFDMSTIATMARFWWSLLLLWLCCLLLSPVDSSPVAITHLPGFDGPLPFSLETGYVEVDESNGVHLFYYFVESEKDPTRDPLVLWMQGGPGCSSLSGILYEMGPFRFDVQGYRGGLPTLLYRPETWTKVSNIIFIDSPIGSGFSYATSEEGFKSSDSKAVKMLVVFLKKWLHEHPQFLSNPLYIGGESYCGMIVPTLALEIHISNKESGEESLLNLKGYFAGNPVTDDRFDRAGTIQFFHGMGMLSDELYEFAKESCGGNYSDPPNALCAESIQAIDNCTKDINLSHILEPSCELIWSPGIQQATASNETSGLRVEYLVGDDLLFPFKCRSDTYQLSYVWANDEGVRESLGIRQGTKAEWKRCVSDIPYTRDITSTVEIHSRLRREGYPALIYNGD…
TaSCPL191	TraesCS7A02G122300.1	MHAQQIERKKMMSLKHLRAPTAGQRRPSPLLRLVPGLLLLLLISRPAQASASTVVTRLPGFDGPLPFHLETGYVGVEEETGTELFYYLVESERSPGADPVLLWLTGGPRCSGFSAFAFEVGPVKFVLATYDGDLPQLVYNPLSWTKMASIIFLDSPVSSGFSYARDPKGRDDVGDYSSSLQVQRFLNKWFIDHPQYLSNPFYIGGDSYAGKVVPLIAQYVSEGIEKRQQPHINLKGYLVGNPMTDPKFDRNFQVQAAHGFGIISDQIYEATMRNCKGDYVNHVNQMCAEVLQTVKSLISEILDAHILYKKCVFSAPKPTNDATARKYLLEESIELNEAPGRPATDCLTYGYYLSYFWMNNNMTRDALGVKQGTVDEWVRCKRELPYKFDMPSSIPYHLN…
TaSCPL192	TraesCS7A02G149700.1	MQLELLMVPHLLLGLLLLPLSPSASAAVTHLPGFHGPLPLYLETGYVDVEEKTGTKLFYYFVESERSPGTVPVLLWLTGGPRCSGFSGFAFEVGPVNFVLAPYDGHLPQLVYNPHSWSKMASIIFLDSPVGSGFSYARDPKGYDVGDMSSSLQVVTFLNKWFDEHPRYRSNAFYIGGSSYAGKIIPLIAQYISEGIEQRKQPVINLKGYLVGNPITGSRYTDSNSRIPYAHGFGIIPGQLYEAAIENCKGDYINPLNNICAGILNTIEKLLSEVDHDHILDDKCVRTAPNPVNAAAERNRFLSEEHIQQNVPSPHPTINCFSYRYYLANIWANENVTRDALRIKQGTIGEWVRCITGLPYTGDLPSSIPYHLNLSTRGYRVLVFSGDHDPGVPFLGTYE…
TaSCPL193	TraesCS7A02G150900.1	MSGASGPLAVLLLVLVAAVSASSTGKGESWRAEQERDRVPRVPGQAFNASFAHYAGYVTVSEERGAALFYWFFEAAHDPASKPLVLWLNGGPGCSSIAFGLGEEVGPFHVNADGKGVHMNPYSWNQVANILFIDSPVGVGYSYSNTSADILSNGDERTAKDSLVFLTKWLERFPQYKEREFYLTGESYAGHYVPQLAQAIKRHHEATGDKTINLKGYMVGNALTDDFHDHYGIFQYMWTTGLISDQTYKLLNIFCDFESFVHSSPQCDKILDIASTEAGNIDSYSIFTPTCHSSFASSRNKVVKRLRSVGKMGEQYDPCTEQHSIVYFNLHEVQKVLHVNPVIGKSKWETCSEVINTNWKDCERSVLHIYHELIQYGLRIWMFSGDTDAVIPVTSTRYS…
TaSCPL194	TraesCS7A02G281200.1	MAAARSLLLSCVALVALLLVLPSRAAAAGTADGTEEWGYMQVRPKAHMFWWLYRSPHRVDNGTAPWPTVLWLQGGPGASGVGYGNFMEIGPLDTDLKPRATTWLNKADLLFVDNPVGTGFSFVEGGNKSLMARTDGQAARDLTALLIKLYRHNKRLQGSPLYIVAESYGGKFAVTTALTALKAIRHGHLKAKLGVTEFLATPHAGVALGDSWISPEDSVLSWGPLLYQLSRIDEKGLQQCDSLANKIKAQLKAKQYAAAEKSWEDLESAVLEQSNSVNFYNILKDESSEDAAVLATAGAAVRKVGYTRYLSSKATREGGLDGLMNAEVKAKLGIIPNNFTWGEQSGDVFEALAGDFMKPRINEVDELLKLGVEVTIYSGQLDLICATKGTLDWVQKLKW…
TaSCPL195	TraesCS7A02G401500.1	MSRAAAVVLLLAVALVSTTTTVAAASHHSHHHHHHDGFAEVFDRQEADLVEALPGQPAGLGVRQFAGYVTVNETHGRALFYWFFEATHDVAKKPLVLWLNGGPGCSSLGYGALEEIGPLLIQKGTPELRLNPNAWNKEANLLFLEQPAGVGFSYTNTTADLERFGDELATHDAYTFLVNWFERFPQFKGHDFYIAGESYAGHYVPNLAEKIVEQNKKVHKSRRINFKGFMIGNAAIDEASDDRGMLDYAWDHAVISDELYDDINKHCRFDQAGNSSDFSSTGHNPASNPACDRALNGFYGAFDHIDLYSLYTPACTANPAGTAGQLPRRLHRSDNGRPLRPRYNSYDPCLDNYAAAYLNRRDVQHALHANATGSIPYAWSACSDPLFQHWQDSPTSTLP…
TaSCPL196	TraesCS7A02G482300.1	MAAARVLLPSYAALVILLLVLPSSAAAGGTADGSEEWGYVEVRPKAHMFWWLYRSPHRVDNGTAPWPTVLWLQGGPGGSGTGYGNFMEIGPLDADLKPRATTWLNKADLLFVDNPVGTGFSFVEGGNQRLMARTDAEAAGDLTALLIELYRHKTRLQGSPLYIVAESYGGKFAVTTALAALKAIRQGRLHAKLGGVALGDSWISPEDSVLSWGPLLYQLSRIDENGLQQCDSLAQQIKAQLKAKQYAAAETSWAKLESAVHQHSNNVVRTVHIPFLISVPLLPPSPRKNFYNILKDNSAADAAAVRKVGYAGYLSSKATREGGLGGLMNTEVKAKLGIVPRNFTWGEQSGDVFEALRGNFMNPRIHEVDELLKLGVEVTIYSGQLDLICATKGTLDWVQ…
TaSCPL197	TraesCS7A02G507800.1	MGAHTLCMDTNPVDTSNPSSRAPAAMATSPSSSLLRVLLLAAAVAVVAARHHHPGFEKIFEVQEADRVEMLPGQTEQVGFRHYSGYVTVNETHGRALFYWLFEATHDVAKKPLVLWLNGGPGCSSVGYGAMMELGPFLIQKGKPEIALNPHSWNKEANMLFLESPAGVGFSYTNTTADLGHFGDNLTAHDAYSFLVNWLDKFPQFKGHDLYIAGESYAGHYVPQLAEKIVHMNKKASRAHKVNLKGILIGNAAIDASSDDRGLVDYAWDHAVVSDGIYTAVKNNCKFPDDGMESDACDNAWNDFFNAMNDIDLYSLYTPACTKSMVNSTNSSPRRRSKLAGTGTPLGKLHRGGRPYYNAYDPCGDYHILDYLNRADVQKALHANVSGAIPYRWEPCSDA…
TaSCPL198	TraesCS7B02G021500.1	MMRPLRLVPGLLLLLLSRPAPAPASTVVTHLPGFDGPLPFYLETGYVGVEEDTGAELFYYFVESERSPGADPVLLWLTGGPRCSGFSGLAFEVGPVKYVLAPYDGGLPQLVYNPLSWTKMASIVFLDSPVCSGFSYARDPEGCDVGDYSSSLQVQRFLIKWFTDHPQYLSNPFYIGGDSYAGKVVPLIAQYISEGIEGRQQPVINLKGYLVGNPITDPKFDENFQVPAAHGFGIISDQIYEFSFSFPKAAMQHCKGDYVNPVNQMCAEVLQTVNSLISEILDAHILYKKCVFSAPKPIHDAMARKNLLEESVELNEAPARPAIDCLTYGYYLSYFWMNNKMTRDALGIKQGTVSEWKRCKRELPYPYDMPSSIPYHINLTMRGYRALVYSGDHDLQVPQ…
TaSCPL199	TraesCS7B02G054900.1	MSGASGPLAVLLLVLVAAVSASSAGKGESWRAEQERDRVPRVPGQAFNASFAHYAGYVTVSEERGAALFYWFFEAAHDPASKPLVLWLNGGPGCSSIAFGVGEEVGPFHVNADGKGVHMNPYSWNQVANILFVDSPVGVGYSYSNTSADILSNGDERTAKDSLVFLTKWLERFPQYKEREFYLTGESYAGHYVPQLAQAIKRHHEATGDKTINLKGYMVGNALTDDFHDHYGIFQYMWTTGLISDQTYKLLNIFCDFESFVHSSPQCDKILDIASTEAGNIDSYSIFTPTCHSSFASSKNKVVKRLRSVGKLGEQYDPCTEQHSIVYFNLHEVQKALHVNPVIGKSKWETCSEVINTNWKDCERSVLHIYHELIQHGLRIWMFSGDTDAVIPVTSTRYS…
TaSCPL200	TraesCS7B02G179900.1	MAVARLLLLSCVALVALLLVLPSRAAAAAAGTADGSEEWGYMQVRPKAHMFWWLYRSPHRVDNGTAPWPTVLWLQGGPGASGVGYGNFMEIGRLDTDLKPRATTWLNKADLLFVDNPVGTGFSFVEGGNKSLMARTDGQAARDLTALLIKLYRHNKRLQGSPLYIVAESYGGKFAVTTALTALKAIRHGHLKAKLGGVALGDSWISPEDSVLSWGPLLYEVSRIDEKGLQQCDSLANKIKAQLKAKQYAAAEKSWEDLESAVLEQSNSVNFYNILKDESSEDAAVLATAGAAVRKVGYTRYLSSKATREGGLDGLMNAEVKAKLGIIPSNFTWGEQSGDVFEALAGDFMKPRINEVDELLKLGVEVTIYSGQLDLICATKGTLDWVQKLKWEGLKNFTG…
TaSCPL201	TraesCS7B02G301600.1	MTMWRAAAVVLLLAVALVSTTTVAAARHHHDGFAKVFDRQEADLVEALPGQPEGLGVRQFAGYVTVNQTHGRALFYWFFEATHDVVKKPLVLWLNGGPGCSSLGYGALEELGPLLIQKGTPELRLNPDAWNKEANLLFLEQPAGVGFSYTNTTADLERFGDELAAHDAYTFLVNWFERFPQFKGHDFYIAGESYAGHYVPNLAEKIVEQNKKVHKSKHINFKGFMIGNAAIDEASDDRGMVDYAWDHAVISDELYDAINKNCRFDQAGNSSDFSSSGHNPASNPACDRAMNGFYGAFDHIDLYSLYTPACTANPAGTAGQLPRRLHRSSSTASDNGRPLRPRYNSYDPCLDSYAAEYLNRRDVQHALHANATGSIPYAWAACSDSLFQHWQDSPASTLP…
TaSCPL202	TraesCS7B02G384500.1	MAAARVLLPAYAALVILFLVLPSSAASGTADGSEEWGYVEVRPKAHMFWWLYRSPHRVDNGRAPWPTVLWLQGGPGASGTGYGNFMEIGPLDADLKPRVTTWLNKADLLFVDNPVGTGFSFVEGGNRSLMARTDAQAAGDLTALLIELYRHKTRLQGSPLYIVAESYGGKFAVTTALAALKAIRQGRLNAKLGGVALGDSWISPEDSVLSWGPLLYQLSRIDEKGLQQCDSLAQQIKAQLKAKQYAAAETSWERLESVVHQQSNNVNFYNILKDNSPRDAAAVRKVGYASYLSSRATREGGLDGLMNAEVKAKLGVVPQNFTWGEQSGDVFEALKADFMNPRIHEVDELLKLGVEVTIYSGQLDLICATKGTLDWVEKLKWEGLKKFTDAPRKPVYCKG…
TaSCPL203	TraesCS7B02G416000.1	MDTSSSSSWLRMLLLAAAVAVVAARHHHPGFEKIFEVQEADRVEMLPGQAAEVGFRHYSGYVTVNETHGRALFYWLFEATHDVAKKPLVLWLNGGPGCSSVGYGAMMELGPFLIQKGKPEIALNPHSWNKEANMLFLESPAGVGFSYTNTTADLGQFGDNLTAHDAYSFLVNWLDKFPQFKGHELYIAGESYAGHYVPQLAEKIVHMNKKASRAHKINLKGILIGNAAIDASSDDRGLINYAWDHAVVSDGIYTAVKNNCKFPDDGVESDACDSAWNDFFNAMNDIDLYSLYTPACTKSMVNSTASPRRRSKLAGTGTPLGKLHRGGRPYYNAYDPCGDYHILDYLNRADVQKALHANVSGAIPYRWEPCSDALTNWTDAPASTLPAIGKLVKDGIRVW…
TaSCPL204	TraesCS7D02G120800.1	MPLKLLRRTPTAGQRHPTPLLRLVPGLLLLLLSRPAPASASTVVTHLPGFDGPLPFHLETGYVGVEEETGTELFYYLVESERSPGADPVLLWLTGGPRCSGFSAFAFEVGPVKFVLAPYDGGLPQLVYNPLSWTKMASIIFLDSPVSSGFSYARDPKGCDDVGDYSSSLQVQRFLNKWFTDHPQYLSNPFYIGGDSYAGKVVPLIAQYVSEGIDKRQQPRINLKGYLVGNPMTDPKFDRNFQVQAAHGFGIISDQIYEAAMRNCKGDYINHVNQMCAEVLQTVKSLISEILDAHILYKKCVFSAPKPTNDATARKNLLEESIELNEAPGRPAIDCLTYGYYLSYFWMNNNMTRDALGVKQGTVGEWVRCKRELPYKFDMPSSIPYHLNLTMRGYRALVY…
TaSCPL205	TraesCS7D02G152800.1	MSGASGPLLAALLLLLGLVAAASASAEGSWRAEQERDRVPRVPGQAFNASFAHYAGYVTVSEERGAALFYWFFEAAHDPAPKPLVLWLNGGPGCSSIAFGVGEEVGPFHVNADGKGVHMNPYSWNQVANILFVDSPVGVGYSYSNTSADILSNGDERTAKDSLVFLTKWLKRFPQYKEREFYLTGESYAGHYVPQLAQAIKRHHEATGDKTINLKGYMVGNALTDDFHDHYGIFQYMWTTGLISDQTYKLLNIFCDFESFVHTSPQCDKILDIASTEAGNIDSYSIFTPTCHSSFASSRNKVVKRLRSAGKMGEQYDPCTEQHSIVYFNLHEVQKALHVNPVIGKSKWETCSEVINTNWKDCDRSVLHIYHELIQYGLRIWMFSGDTDAVIPVTSTRYS…
TaSCPL206	TraesCS7D02G279900.1	MAPARSLLLSCVALLLVLPSRAAAAGTADGSEEWGYMQVRPKAHMFWWLYRSPHRVDNGTAPWPTVLWLQGGPGASGVGYGNFMEIGPLDTDLKPRATTWLNKADLLFVDNPVGTGFSFVEGGNKSLMARTDGQAARDLTALLIKLYRHNKPLQGSPLYIVAESYGGKFAVTTALTALKAIRHGHLRAKLGGVALGDSWISPEDSVLSWGPLLYQLSRIDEKGLQQCDSLANKIKAQLKAKQYAAAEKSWEDLESAVLEQSNSVNFYNILKDESSEDAAVLATAGAAVRKVGYTRYLSSKATREGGLDGLMNAEVKAKLGIIPNNFTWGEQSGDVFEALAGDFMKPRINEVDQLLRLGVEVTIYSGQLDLICATKGTLDWVQKLKWEGLKNFTGSPRKP…
TaSCPL207	TraesCS7D02G395300.1	MAMSKAAAVVLLLAVALVSTTTSVAAARHHRDGFAEVFDRQEADLVEALPGQPEGLGVRQFAGYVTVNQTHGRALFYWFFEATHDVVKKPLVLWLNGGPGCSSLGYGALEEVGPLLIQKGTPELRLNPDAWNKEANLLFLEQPAGVGFSYTNTTADLERFGDELAAHDAYTFLVNWFERFPQFKGHDFYIAGESYAGHYVPNLAEKIVEQNKKVHKSRRINFKGFMIGNAAIDEASDDRGMVNYAWDHAVISDELYDAINKNCRFDHAGNSSDFSSTGHNPASNPACDRAMNGFYGAFDHIDLYSLYTPACTANPSGTAGQLPRRLHRSDNGRPLRPRYNSYDPCLDSYAAAYLNRRDVQDALHANATGSIPYAWAACSDPLFQHWQDSPASTLPVIKR…
TaSCPL208	TraesCS7D02G469300.1	MFWCLYRSPQRVENGTAPWPTVLWLQGGPGASGTGYGNFMEIGPLDADLKPRATTWLSKADLLFVDNPVGTGFSFVEGRNRSLMARTDAQAGGDLTALLIELYRHKTWLQGSPLYIVAESYGGKFAVTTALAALKAIRQGRLHAKLGGVALGDSWISPEDSVLSWGPLLYQLSRIDEKGLQQCNSLAQQIKAQLKAKQYAAAEKSWEKLESAVHQHSNNVNFYNILKDNSATDAAAVRKVGYTSYLSSKATREGGLDGLMNAEVKAKLGVVPQNFTWGEQAGDVFEALRGDFMNPRINEVDELLKLGVEVTIYSGGLDLICATKGTLDWVQKLKWEGLKKFTDAPRKPVYCKVGEAAGTQAFVKSYKNLKFYWILGSGHMVPIDNPCPALEMLGDITHS…
TaSCPL209	TraesCS7D02G496000.1	MDTNPVDTSSPSSRAPAAMATSSSSSWLRVLLLAAAVTVVAARHHHPGFEKIFEVQEADRVEMLPGQTEQVGFRHFSGYVTVNETHGRALFYWLYEATHDVAKKPLVLWLNGGPGCSSVGYGAMMELGPFLIQKGKPEIALNPHSWNKEANMLFLESPAGVGFSYTNTTADLGQFGDNLTAHDAYSFLVNWLDKFPQFKGHDLYIAGESYAGHYVPQLAEKIVHMNKKASRAHKINLKGILIGNAAIDASSDDRGLINYAWDHAVVSDEVYTAVKNNCKFPDDGMESDACDRAWNDFFNAMNDIDLYSLYTPSCTKSMVNSTASPRRRSKLAGTGTPLGKLHRGGRPYYNAYDPCGDYHILDYMNRADVQKALHANVSGAIPYRWEPCSDALTNWTDAP…
TaSCPL210	TraesCSU02G023300.1	MEAQLLSRLLLLLSFIIVSGEAAPTLVTSLPGFDGALPFRLVTGYVTVDEEHGSELFYYFIESEGDPRRDPVILWLTGGDRCSVLSAVLFEMGPLRFVIEPYDGASGTVPRLHYHPYSWTKAASVLFVDSPVGAGFSFSRDPRGYDVGEVSSSLQLKTFLTKWFTEHPDFLSNHFYVGGDSYAGKIVPNVAQKISEDIEAGLKPTINLKGYLVGNPITGEAIDMDSRVPYLHGVGVISDQLYETIMEHCHGEPYDNPKNVICAQAMDRFKALLEEIYDSQILYKKCNYLSPTPNNETTYGRILQQETGALKHPPPRPQVDCHGYITYLAYVWANNNITRENLGIKAGSMGEWVRCHEKDLPFTHDIESSIKYHRNITSKGYRALVYSGDHDAVVPFLGT…
GsSCPL1	GlysoPI483463.02G168300.1	MMAFQSKAHILFLCLLIFAFSSINILAAAVPKEQEQDRISALPGQPRVAFSQFSGYVTVNEQHGRSLFYWFTESPTSPQNKPLVLWLNGGPGCSSVAYGASEEIGPFRINKTGSSLYLNKYAWNREANVLFLESPAGVGFSYTNTSSDLKTSGDKRTAQDALIFVIRWMSRFPQYKYREFYIAGESYAGHYVPQLAKKIHDYNKKNPQIINLKGFIVGNAVTDSYNDGIGTVTYWWSHSMISDQSYKSILKYCNFTAEETSKKCDDVYSYAVNYEFGNIDQYSIYTPTCTTSQNNTVRHMRFKNLHLISGYDPCTENYAEKYYNLPEVQIAMHANVTNIPYKWTACSDVLLKNWKDSEISVLPIYKELIAAGLRIWVFSGDTDSVVPVTATRFSLNHLN…
GsSCPL2	GlysoPI483463.03G053800.1	MFCNFHIILLIALALLVQISSQLGSKVEVLPGFEGPLPFELETGYVGLGEKDDDMQVFYYFVKSENDPQKDPLMLWLTGGPGCSSFSGLAFQIGPLRFKIEEYDGSVPNLILRPQSWTKVCNIIFVDLPFGTGFSYAKNLTAQRSDWKLVHHTHQFLRKWLIDHPEFLSNEFYMGADSYSGIPAPAIVQEISNGNEKGLQPRINLQGYLLGNPITTRNEGNDQIPFAHGMGLISDELYASLQRNCKGEYENRDSRNVLCLRDLKHYDECLSGINTFYILDRYCKSDSPKKHEAQWRRSLTQKFEASLNSHLRVPDIRCQIFGFFLATQWANDESVRKSLHIREGTIGKWERCYTTDFEEQIFSSFEFHVNLSGKGYRSLIYSGDHDAVVPFMSTQAWIR…
GsSCPL3	GlysoPI483463.03G094100.1	MFPQPWIFLIATIIAISLFMSSLVESFPVADKVKSLPEQSPVSFQQFAGFVPVDDKNQRALFYYFVEAETNPASKPLVLWLNGGPGCTSVGVGAFTEHGPFVTNQGEAIEKNQYSWNKEANILYLESPAGVGFSYSLNLSFYKTLNDEITARDSLVFLRRWFAKFPEYKNRDFYITGESYGGHYVPQLAELIIKSKVNFNLKGIAIGNPLLDFDTDMNAVDEYYWSHGIISDYAYKIRTSLCNSSRVLREYFSGQISKDCLVAAQKVSEEYSFTNFIDPYYVVGEKCLSYNVSQAGFLRETLNSGMFQFRNSHYVLQTEEPDQQVDECNLKYSEMYLNRKDVQKALHARLVGTTKYRLCSKIVQTNYDPLNREIPTINVVGFLVKSGLRVIVYSGDQDS…
GsSCPL4	GlysoPI483463.03G094300.1	MTMLPHSLTMIATLIIIFLAQTLVGVSSLPEADKITNLPGQPRVEFQQYSGYVTVDDQNQRALFYYFVEAEENPSSKPLVLWLNGGPGCSSIGVGAFAEHGPFRPSDNNVLEINDKSWNKVANVLYLESPAGVGFSYSSNESFYALVTDEITARDNLVFLQRWFTKFPEYSNNDFFISGESYGGHYVPQLAQLIVQTKTNFNLKGIAIGNPLLEFNTDFNSRSEYLWSHGLISDSTYEVLTRVCNFSSIRRQMQNGNLRGVCGKANKLLDSEISNYVDEYDVTLDVCLSSVNQQAYVLNQLQETQKIDVCIGDKTTTYLNTKEVQEALHANLVGVAKWSTCSSVLHYDYQNLEIPTIPILGSLVNSGIRVLVYSGDQDSVLPLLGSRSLVNGLAKEIGL…
GsSCPL5	GlysoPI483463.03G094400.1	MTMLPQSFTMIATLIIVLAQTLVGVSSLPEADKIINLPGQPKVKFLQYSGYVTVDDQHQRALFYYFVEAEEDPSSKPLVLWLNGGPGCSSIGTGAFTEHGPFRPSDNNLLEKNDYSWNKAANMLYLESPAGVGFSYSRNKSFYALVTDEITARDNLVFLQRWFTKFPEYSKRDFFITGESYGGHYVPQLAQLIVQTKTNFNLKGIAIGNPLLEFNTDFNSRSEYFWSHGLISDSTYEVLTRDCNFSSIRRQWQNGNLRGVCEKANKLLDSEVSYYVDEYDVTLDVCLSPVNQQAYVLNQLQETQKIDVCVGDKTTTYLNTKEVQEALHANLVGVAKWSTCSSVLHYDYQNLEVPTIPILGSLVKSSIRVLVYSGDQDSVIPLLGSRSLVNGLAKEIGLN…
GsSCPL6	GlysoPI483463.03G094500.1	MTTLPHSFTMIVTLIIVLAQTLVVVNSLPEADKITNLPGQPHVKFQQYSGYITVDDQNQRALFYYFVEAEKHPTSKPVVLWLNGGPGCSSIGVGALVEHGPFKPGDNNVLVKNHYSWNKVANVLYLESPAGVGFSYSSNTSFYTLVTDEITARDNLIFLQRWFTEFPEYSKNDFFITGESYAGHYAPQLAQLIVQTKTNFNLKGVAIGNPLMEFDTDLNSKAEFFWSHGLISDSTYDLFTRVCNYSTIRRQTIQGNLSDVCAKINGLVFTEVSNYIDQYDVTLDVCLSSANQQAYVLNQMQETQKIDVCVDDKAVTYLNRKDVQKALHAKLVEVSKWSACSRVLHYDRRNLEIPTVSILGSLVNSNIRVLVYSGDQDSVIPLLGSRSLVNGLAKELGLN…
GsSCPL7	GlysoPI483463.04G125100.1	MEWRMALWSQTLCIVTLLLCSDCAASFAKEQQKDRVGRLPGQGFNISFAHYAGYITVNEKAGRTLFYWFIEALEDPHSKPLVLWLNGGPGCSSIAFGQSEEVGPFHINSDSKTLHFNPYSWNRVANILFLDTPVGVGFSYSNNKSDMLINGDERTAEDNLVFLLNWFERFPQYKRSNFFISGESYAGHYVPQLSQVIVKYNSVTKENAINLKGFMVGNALTDDFHDQLGMFEFMWSSGLISDQTYKLLNLLCDFQSVEHPSHSCEKIWEIANEELGNIDPYSLFTPPCQHANVSQLSRLVRRKHRIGRLSAEYDPCTEKHSIVYFNRPDVQTVLHVDPDHKPATWETCSDEVFTNWKDSPRTVLNIYHELIQMGLRIWVFSGNTDVVIPVTSTRYSIKA…
GsSCPL8	GlysoPI483463.04G160000.1	MKWPTWKSKSNTMAISVVFLHLSFSMEVFCHPSHADTIAALPGQPHVGFQQFSGYVTVDDKKQKSLFYYFAEAETDPASKPLVLWLNGGPGCSSLGVGAFSENGPFRPNGEFLIKNYYSWNKEANMLYLETPVGVGFSYAKGSSSYMTVNDEATARDNLIFLLRWFNKFPQYRSRDLFLTGESYAGHYVPQLAKLIIEMNTKNKIFNLKGIALGNPVLEYATDFNSRAEFFWSHGLISDSTYNMFTTVCNYSRYVSEYYRDSVSPLCSKVMGQVSRETSKFVDKYDVTLDVCISSVLSQSKVICPQSQEANESIDVCVDDKVTNYLNRRDVQEALHAKLVGIRKWDVCSNILDYDMLNLEVPTLPVVGSLIKAGVKVLIYSGDQDSVIPLTGSRTLVQK…
GsSCPL9	GlysoPI483463.04G197300.1	MKRCWLVGVLIVVGCACMMGTVGVEGYPDEDLIVSLPGQPKVGFKQYAGYVDIDVKHGRSLFYYFVEAENGPDKKPLTLWLNGGPGCSSIGGGAFTELGPFYPKGDGRGLRRNSMSWNRASNLLFVESPAGVGWSYSNKTSDYNSGDSSTATDMLLFLRKWYEKFPSYRSRELFLTGESYAGHYIPQLANVLLDYNAHSTGFKFNIKGVAIGNPLLKLDRDAQATYEYFWSHGMISDEIGLAITNDCDFDDYVFASTHNVSKSCNEAINEANEIVGDYINNYDVILDVCYPSIVEQELRLKKMATKISIGVDVCMTYERSFYFNLPEVQKALHANRTNLPYQWSMCSGVLNYSDTDPNIDILPVLKKIVQNHIPVWVFSGDQDSVVPLLGSRTLIRELA…
GsSCPL10	GlysoPI483463.06G042800.1	MASPGSHIVVLAFVLLISSKLAECHNIVRFLPGFQGPLPFLLETGYVEVGETEAEEHAELFYYFIESENDPKGNPLLLWLTGGPGCSAFSGLVFEIGPLTFKNEEYNGSLPNLTLKPQSWTKVSSIIFVDLPAGTGFSYPKTERAVQQSSSKLVRHAHQFIRKWLIDHPEFLSNEVYIAGDSYCGIPVPVIVQEISNGNEGGMQPWIYVQGYLLGNPITTSTEKNYEIPFNHGMALISDELYESLQKNCRGEYRNIDPRNALCLRDMQSYEESISGIETGHVLAPLCDESDLRNDMEVTWRRSSLAHKTSAFFSPRLTLPPLYCRSHAYVLCSYWANDDNVRKALHVRKGSIGKWTRCNDDLKSKFNADIPSSFQYHVNLSRKGYRSLIYSGDHDMVVP…
GsSCPL11	GlysoPI483463.06G111600.1	MKRCWLVGVLIVVGCACMLGTVGVEGHPDEDLIVSLPGQPKVEFKQYAGYVDIDVKHGRSLFYYFVEAENVPDKKPLTLWLNGGPGCSSIGGGAFTELGPFYPKGDGRGLRTNSMSWNKASNLLFVESPAGVGWSYSNTTSDYNSGDSSTATDMLLFLLKWYQKFPSYRSRELFLTGESYAGHYIPQLANVLLDYNVHSTSFKFNIKGVAIGNPLLKLDRDAQATYEYFWSHGMISDEIGLAITNDCDFDDYVFASAHNMSKSCNEAINEANEIVGDYINNYDVILDVCYPSIVEQELRLKKIATKISIGVDVCMTYERSFYFNLPEVQKALHANRTNLPYQWSMCSGVLNYSDTDPNIDILPILKKIVQNHIPVWVFSGDQDSVVPLLGSRTLIRELA…
GsSCPL12	GlysoPI483463.06G152200.1	MKWPTWKSKSNTTMALAAVLLHLSFSLEVFCLPSHADTIALLPGQPHVSFQQFSGYVTVDDKKHKSLFYYFAEAETDPSSKPLVLWLNGGPGCSSLGVGAFSENGPFRPNEEFLIKNDYSWNKEANMLYLETPVGVGFSYAKGSSSYMTVNDEATARDNLVFLLRWFNKFPQYKSRDLFLTGESYAGHYVPQLAKLMVEMNTKNKIFNLKGIALGNPVLEYATDFNSRAEFFWSHGLISDSTYNMFTRVCNYSRYVSEYYRDSVSPLCSKVMSQVSRETSKFVDKYDVTLDVCISSVLSQSKVICPQSQCFSSLACSLKFLPYIMAWKEANESIDVCVDDKVTNYLNRRDVQEALHAKLVGVRKWEVCSNILDYDMLNLEVPTLLVVGSLIKAGVKVLI…
GsSCPL13	GlysoPI483463.07G158600.1	MDNIVLKMTSLYTLVLLLLLFLSYRPALSFSSRHRQYWGGGRILSSGDHNGDLVTNLPGQPGVNFQHYAGYVTVNETNGRALFYWFYEAITKPEEKPLVLWLNGGPGCSSVGYGATQEIGPFLVDTDGQGLKFNNFSWNREANMLFLESPVGVGFSYSNTSSDYDQLGDELTANDAYSFLHNWFQKFPSYRIRTFYIAGESYAGKYVPELAELIHDRNKDPSLYIDLKGILLGNPETSDAEDWMGLVDYAWSHAVISDETHQTIKTSCDFNSTDPWRNKDCSQAVDEVLKQYNEIDIYSLYTSVCFASTASSDDQSMQTSMKRSSKMMPRMLGGYDPCLDGYAKAFYNKPDVQKALHASDGHNLKKWSICNDKIFNDWADSKPSVIPIYKKLISAGLRI…
GsSCPL14	GlysoPI483463.07G180800.1	MASIISFTLKTLLFLCFCFFHFPVPTSSEPTHSFPKEALPNKYGYLPISTTSTSSIFYAFYEAQNSTLPLSQTPLLIWLQGGPGAVNRVFGLLFLDSPIGTGFSVASTPEEIPKDQNAVAKHLFAAITRFVQLDPVFKQRPLYITGESYAGKYVPAIGYYILKKNAKLRVSERVNLAGVAIGDGLTDPETQVATHALNAYYVGLINERQKNELEKAQLEAVHLTRMGNWSAATDASLEVLNILQNMTGLATLYDYTRKAPYEEDIVERFLNIGEVKKALGVNESFAFQIHSDVVWAALYDDLMKSVKYMVEHLVSRSRVLLYQGQYDLRIGVMQVEAWVKTMKWEGIVEFLNAERKIWKVNGELAGYVQNWKSLTNAVVLGAGYFLPTDQPVCSQAMIE…
GsSCPL15	GlysoPI483463.07G181000.1	MESPHASLFIKFKTPIFFCFFLSTLSVSASSKSTHLFPKEALPNKYGYLPISTTSTSSIFYAFYEAQNSTLPLFQTPLLIWLQGGPGCSSMLGNLYELGPWRVTKSLTLQSNPGAWNRIFGLLFLDNPIGTGFSVASTPEEIPKDQNTVAKHLFAAITRFVQLDPVFKHRPIYITGESYAGKYVPAIGYYILKKNAQLEVSERVNLAGVAIGDGLTDPETQVVSHALNAYYVGLINQRQKNGLEKAQLEAVRLAQMGNWSKATGARNKVLNMLQNMTGLATLYDYTRKAPYEDDLVEQFLNIAEVKKALGVNESFVYELCSDVVGDVLHADVMKSVKYMVEYLLGRSRVLLYQGQHDLRDGVVQTEVWVKTMKWEGIVDFLNAERKIWKVNGELAGYVQ…
GsSCPL16	GlysoPI483463.07G181100.1	MMESTIINQVFFFFCFFLCSLLVSDSSPSASKPTPSFPKEALPTKHGYLPISPTSTSSIFYAFYEAQNSTLPLSQTPLLIWLQGGPGCSSMIGNLYELGPWRITESLTLQRNLGAWNRVFGLLFLDSPIGTGFSVASTTQEIPTDQIGVAKHLFAAITRFVQLDPLFKHRPVYITGESYAGKYVPAIGYYILEKNANLKISERVNLAGVAIGDGLTDPETQVVSHAVNAYYVGLINQRQKDGLEKAQLEAVRLAQMGNWSKATGARNKVLNMLQNMTGLATLYDYTRKAPYEDDLVEQFLNIAEVKKALGVNESFVYELCSDVVGDVLHADFMKSVKYMVEYLLGRSRVLLYQGQHDLRDGVVQTEVWVKTMKWEGIVDFLNAERKIWKVNGELAGYVQ…
GsSCPL17	GlysoPI483463.07G196000.1	MNMKMNVILCLQFLCFFLLSTWFIKASAINVETYESDRIIDLPGQPSSPSVSHFSGYITVNENHGRELFYWFFEAQSEPSKKPLLLWLNGGPGCSSVGYGAVVEIGPLIVDKNGEGLHFNTYSWNQEANLLFVESPVGVGFSYTNTSSDLTILEDNFVAKDAYNFLVNWLQRFPQFKSRDFFISGESYGGHYIPQLAELIFDRNKDGSKYPFINLKGFIVGNPKTDDYYDYKGLLEYAWSHAVISDQQYDKAKQLCDFKQFEWSNECNKAMNEVFQDYLEIDIYNIYAPACLLNSTSSIADDGDSNGPESLTKERNDYRLKRMRIFGGYDPCYSNYAEEYFNRKDVQSSFHADTKRDTNVAWKVCNNSILRTYNFSVFSVLPVYTKLIKGGLKIWIYSG…
GsSCPL18	GlysoPI483463.08G008200.1	MKNLATWKTMAITVVLLQLSFSLEIFCLSYHADRIVRLPGQPNIGFQQFSGYVTVDDMKHKALFYYFVESETDPASKPLVLWLNGGPGCSSLGVGAFSENGPFRPNGEVLIKNEYSWNRETNMLYLETPVGVGFSYAKGGSSYDTVNDETTARDNLVFLQRWFNKFPHYRHTDLFLAGESYAGHYVPQLAKLMIEINKKEKMFNLKGIALGNPVLEYATDFNSRAEFFWSHGLISDSTYKLFTTGCNYSRYVSEYYRDSISPLCSKVMKQVSRETSKFVDKYDVTLDVCISSVLSQSKAICPQSQQTNESIDVCVDDKVTNYLNRKDVQEALHAKLVGVQKWNVCSTNSILDYDMLNLEVPTLPIVGSLIKAGVRVLIYSGDQDSVIPLTGSRTLVQKL…
GsSCPL19	GlysoPI483463.08G221300.1	MKQRQIFARVVILLLMFLVGARFAKAKEGGEEAADRILKLPGQPKVSFKQFSGYVTVNKVAGRALFYWLAEAAQNPLTKPLVIWLNGGPGCSSVAYGASEEIGPFRINKTASGLYKNKFSWNSVANLLFLEAPAGVGFSYTNRSSDLLDTGDRRTAQDSLEFVIQWLERFPRYKTRELYITGESYAGHYVPQLAKEIMTYNAKTKHPINLKGIMVGNAVTDNYYDNLGTVTYWWSHAMISDQTFRQLMSRCDFHRQKESDECESVYSYAMDQEFGNIDQYNIYAPPCNNSDGSSSGSGSATRRTMRLPHRPHVAFRHWSGYDPCTEKYAEIYYNRPDVQKALHANKTGIPYRWTACSEVLNRNWNDTDVSVLPIYRELIAHGIRVWVFSGDVDSVVPVT…
GsSCPL20	GlysoPI483463.08G232700.1	MCSLLWSSIALCVAFLLLELGVVHPSPSHHRITRLPGQPHVQFHQFSGYVTVDDKNQRALFFYFAEAEKDALSKPLVLWLNGGPGCSSLGVGAFSENGPFRPKGKGLVRNQFSWNREANMLYLETPIGVGFSYSTDTSSYEGVNDKITARDNLVFLQSWFIKFPEYRNRSLFIVGESYAGHYVPQLAELMLQFNKKEKLFNLKGIALGNPVLEFATDFNSRAEFFWSHGLISDTTYKMFTSVCNYSTYVREYYNGAVSPICSSVMSQVTTETSRFVDKYDVTLDVCLSSVFSQTKVLNPQQVTETIDVCVEDETVNYLNRKDVQSAMHAHLVGVQRWSACSNVLDYELRDLEIPTITVVGKLVKEGIPVLVYSGDQDSVIPLTGSRTLVHKLAKELGLN…
GsSCPL21	GlysoPI483463.09G045800.1	MAPSSTLTLSKVSLFLVLLFFVSLSSSYATSRLTHDRVNNPPKSRAEKLIRSLNLSPKDPVNIVKGDDLANGFVPGNIVEKKFSLLGDSGPSIEDLGHHAGYYSLPNSKAARMFYFFFESRSNKDDPVVIWLTGGPGCGGELALFYENGPFHIANNLSLVWNDFGWDQASNILFVDQPTGTGFSYSSDASDIRNDEVGISNDLYDFLQEFFKAHPEFVKNDFYITGESYAGHYVPALASRVNQGNKENEGIHINLKGFAIGNGLTNPAIQYQAYPDFALDNGIITKAEHDQISQSIPDCEQAAKTCETQGGQSCETAFNICDSIFNSIMTIAGDINYYDIRKKCVGELCYDLKDVETLLNLQNVKSALGVAEDLTYVSCSTTVYNAMGQDWMKNLEVGI…
GsSCPL22	GlysoPI483463.09G182400.1	MGKESSTCVLLSLLILSLFVAEIYGNRQVQALNKLHKSTKFRGNSQIDRSEFEVEELAYDGIVHSQEGLKEKDRIESLPGQPPVSFSHYGGYVTVDKEAGRAFYYYFVEAQRSKQTLPLLLWLNGGPGCSSLGYGAMQELGPFRVNSDGKTLHRNIFSWNKVANVLFLESPAGVGFSYSNKSKDYDTNGDKKTAADNYLFLVNWLERYPEYKERDFYIAGESYAGHYVPQFAHTILYHNKKANKKIINLKGILIGNAVINEETDSDGLYDYLASHAIISDKVAYLNKACDSSSSKIQESVCDAAGDELGEDIEYIDLYNIYAPLCKNANLTALPKRNTIVTDPCSENYVYAYLNRKDVQEALHANVTNLKHDWEPCSDVITKWVDQASTVLPLLHEFLN…
GsSCPL23	GlysoPI483463.09G203000.1	MAMENKKIIEYWVVSILCMLLSGHWISVQAAPAPSLITQLPGFNANFPSKHYSGYISIDGNTESGKNLFYYFVSSERSPEKDPVVLWLNGGPGCSSFDGFVYEHGPFNFEAANSKGNLPTLHINPYSWSKVSSVIYLDSPAGVGFSYSKNTSKYATGDLETASDTHLFLLKWFQQFPEFQANPFYIAGESYAGVYVPTLAFEVAKGIRSGTKPVINFKGYMVGNGVTDEIFDGNALIPFVHGMGLISDTIYENLQSSCKGNYYDAYSLDENDVCYKNIEKFDRAIDGLNVYNILEPCYHFPGDATAKENGSLPKSFKQLGVTERPLPVRNRMFGRAWPFRAPVKPGLVTLWPQLTETSHVACVSDEVASSWLNNVAVRKAIHAESEKVAGPWELCTGRI…
GsSCPL24	GlysoPI483463.10G086100.1	MIFQSCFMMTATLLLFVIAQCVVGVNSLSQADKISTLPGQPPVKFQQYAGYITVDDKQKRALFYYFVEAEVEPASKPLVLWLNGGPGCSSVGAGAFVEHGPFKPSENGLLKNEHSWNKEANMLYLESPAGVGFSYSANKSFYDFVNDEMTARDNLVFLQRWFTKFPELKNNDFFITGESYAGHYVPQLAQLIVQTKTKFNLKGIAIGNPLVEFNTDFNSRAEFFWSHGLISDSTYEIFTKVCNYSQIRRQHQGGTLTPICSGVNRLVSTEVSRYIDTYDVTLDVCLSSADQQAYVLNQLTQLQEGAKIDVCVEDETIAYLNRKDVQEALHAKLVGITSWSTCSDVLKYDMQNLEIPTISILGALAKSGIRVLVYSGDQDSVIPLTGTRSLVNGLAKDFG…
GsSCPL25	GlysoPI483463.10G088200.1	MAHSSVIVFLCTLLLFFSPSIRASDDDVALHAKKLIRDLNLFPDADVNIVPVANCTLQPRRIVEKRLRFPKLLASDSEPSVEDLGHHAGYYPIQHSHAARMFYFFFESRNRKEDPVIIWLTGGPGCSSELALFYENGPFKIADNLSLVWNEYGWDKASNLLYVDQPTGTGFSYSSDLRDIRHNEEGVSNDLYDFIQAFFVEHPQYAKNDFFITGESYAGHYIPAFATRIHRGNKAKEGIHINLKGLAIGNGLTNPAIQYKAYPDYALEMGIIKKATRNLLNLVLVPACESAIKLCGTNGKTSCMAAYVVCNVIFSDIMLHAGDTNYYDIRKKCEGSLCYDFSNMDKFLNQQSVRDSLGVGKIHFVSCSTEVYAAMLVDWMRNLEVGIPDLLEDGINLLV…
GsSCPL26	GlysoPI483463.10G173700.1	MEHCNCYMFTLSLLLLLLTPPSLSDDLGFDFPAKKLIRDLNLFPSEDVNIVPRHSNSHANKIVEKPLRFPNLVPSDSGISLDDLAHRAGYYLIPHSHAAKMFYFFFESRNSKKDPVVIWLTGGPGCSSELAVFYENGPFKIANNMSLVWNEYGWDKVSNLLYVDQPTGTGFSYSTDKRDIRHDEEGVSNDLYDFLQAFFAEHPEYVKNDFFITGESYAGHYIPAFAARVHRGNKAKEGIHINLKGFAIGNGLTDPGIQYKAYTDYALDMGIIQKADYERINKVMVPACEMAIKLCGTDGKIACTASYFVCNTIFNSIMSHAGDINYYDIRKKCEGSLCYDFSNLEKYLNQKSVRDALGVGDIDFVSCSSTVYQAMLVDWMRNLEVGIPALLEDGINMLV…
GsSCPL27	GlysoPI483463.10G178700.1	MMGYPSRLYLVLLLSICGVVSLASPIEDQKRDRITQLPGQPKNVGFAQYSGYVTVNEQSGRSLFYWLVEAPVKRGPKSRPLVLWLNGGPGCSSIAYGASEEIGPFHIRPDGKSLYLNPYAWNNLANVLFLDSPAGVGFSYSNKSTDLYTFGDQKTAEDAYTFLVNWFERFPQYKHREFYVAGESYAGHYVPQLGQIVYEKNKGIKNPVINFKGFMVGNAVTDDYHDYIGTFEYWWTHGLVSDSTYRMLRIACNFGSSQHPSVQCMQALRVATVEQGNIDPYSVYTRPCNNTASLRRGLKGRYPWMSRAYDPCTERYSDLYFNRPEVQKAFHANVTGIPYAWKACSDIVGNYWTDSPLSMLPIYRELISAGLRIWVYSGDTDAVVPMTATRYSIDALKLP…
GsSCPL28	GlysoPI483463.11G091800.1	MASFICNVLGLHVLLLICLTKEALGVSEQEADRVHGLPGQPPVKFKQYSGYITVNETHGRALFYWFIEATHRPKHKPLLLWLNGGPGCSSIGYGEAEELGPFFPQDSSQPKLKLNPYSWNKAANLLFLESPVGVGFSYTNTSSDISELGDTITAKDSHTFIVKWFRRFPQFRSNKFYISGESYAGHYVPQLSELIFDNNRNHAKKDYINFKGFMIGNALLDDETDQKGMIDYAWNHAVISDGVYHNITTKCNFSLPDSTDDCIDQLNKYFDVYSIIDMYSLYTPKCFSNNGNTIKKLAHNGWHRKPAGYDPCASDYTEVYLNRPEVQKALHANVTKIPYSWTHCSDTITFWNDAPQSMLPVIKKLIAGGIRIWVYSGDTDGRIPVTSTRYTLRKLGLGI…
GsSCPL29	GlysoPI483463.11G091900.1	MALCSVFFNFLLLLLLSFTKEALGVSEQEADRVHGLPGQPPVKFKQYSGYITVNETHGRALFYWFFEATHKPEEKPLLLWLNGGPGCSSIGYGEAEELGPFFPQDSSQPKLKLNPYSWNNAANLLFLESPVGVGFSYTNTSSDISELGDTITAKDSHTFIIKWFRRFPQFRSHEFYISGESYAGHYVPQLSELIFDNNRNPVEKDYINFKGFLIGNALLDDETDQKGMIDYAWDHAVISDGVYHNITTICDFSLPILNQTNECNVELNKYFAVYKIIDMYSLYTPRCFSNTSSTRKEALQSFSKIDGWHRKSAGYDPCASDYTEAYLNRPEVQKALHANVTKIPYPWTHCSDNITFWNDSPQSMLPVIKKLIAGGIRIWVYSGDTDGRIPVTSTRYTLR…
GsSCPL30	GlysoPI483463.11G154600.1	MEKKVLFFVSILLFIALLFHGGKVLAFKSQDGSEEWGYVQVRPKAHMFWWHYKSPYRVEDPSKPWPIVLWLQGGPGASGVGIGNFEEVGPLDTSLKPRNSTWLKKADLLFVDNPVGTGYSFVEDKKLFVKTDDEAATDLTTLLIELFNRDEKLQKSPLFIVAESYGGKFAVTVGLSALKAIGDGKLKLRLGGVALGDSWISPEDFVFSWGPLLKDLSRLDDNGLQRSNSIAERIKQQIEDGKFVEATESWSKLEDVISSSSNNVDFYNLLEDAGGDNIAAMELGLYEKLSMKRYSRYLSSMRSRSSPGGDDDLDKLLNGVIKKKLKIIPENVTWGGQSGDVFDYLAGDFMRPRINEVDELLTKGVNVTVYNGQVDLICSTKGAEAWVHKLKWEGLKNFL…
GsSCPL31	GlysoPI483463.11G156900.1	MASSPTFSKVSLLLLVSLSFSYATSGFNHEHAYPPQSQAEMLTRNLNLFPKDPVNIIKGDFDSFVPGKIVEKKFSLLGHSGPSIQHLGHHAGHYSLPHSKAARMFYFFFESRNNKDDPVVIWLTGGPGCGSELALFYENGPFHIANNLSLTWNDYGWDQASNILFVDQPTGTGFSYSSDDSDIRHDEASISNDLYDFLQEFFKAHPKFVKNDFYITGESYAGHYIPALASRIIQGNKENQGIYINLKGLAIGNGATNPAIQYQAYPDFALDNKIITKANYDEINKLIPDCEQAAKTCETQGGQSCAIAFNTCQKIFYHILDFAPGINYYDIRKKCKGDWCYDFRNVETLLNLPKVKSVIGVSNDLQYVSCSKRVHEAMMQDYMRNMEVEIPSLLEDGIK…
GsSCPL32	GlysoPI483463.11G157000.1	MALASSPSLSKVYLFLVLLLFMSVSSSYATSRFTHKRDYPTQSQAEKLIRSLNLLPKDSVNIVKGDHVGFVPGKIVEKKFSLFCDSGPSIEDLGHHAGYYSLPHSKAARMFYFFFESRNNKDDPVVIWLTGGPGCGSELALFYENGPFHIANNLSLTWNDYGWDQASNILFVDQPTGTGFSYSSEESDIRHDETGISNDLYDFLQEFFKAHPEFVKNDFYITGESYAGHYVPALASRVNQGNKQNQGIHINLKGFAIGNGLTNPAIQYQAYPDFALDNGIITNAEYDNISKLIPGCEQAAKTCENQGGQSCATALYICQNIFSLILDYAGNINYYDIRKKCVGELCYDFGNVEEFLNQKKVKSALGVRDDLQYVLCSTTVHAAMLQDWMRNMEVGIPSL…
GsSCPL33	GlysoPI483463.12G009600.1	MGKASSTCVLLSLLILSLFVAEIYGNRQVQALNKLHKSTKFRGNSQIDRSEFEVEELVYDDIVHSQEGLKEKDRIESLPGQPPVSFSQYGGYVTVDKVAGRAFYYYFVEAQRSKQTLPLLLWLNGGPGCSSLGYGAMQELGPFRVNSDGKTLHRNIFSWNKVANVLFLESPAGVGFSYSNKSKDYDNNGDKKTAADNYLFLVNWLERYPEYKDRDFYIAGESYAGHYVPQLAHTILYHNKKANKKIINLKGILIGNAVINEETDSDGLYDYLASHAIISDKAAYLNKACQSSSSKIQESVCDAAGDEVGDDIEYIDLYNIYAPLCKNANLTSLPKRNSIVTDPCSEYYVYAYLNRKDVQEALHANVTNLKHDWEPCSDVITKWVDQASTVLPLLHEFLN…
GsSCPL34	GlysoPI483463.12G023500.1	MGLLPKVKEFQQNSFMSNLIRFTRCKSPGCSSIGYGEAEELGPFFPQDSSTPKLKLNPYSWNNAANLLFLESPVGVGFSYTNTSSDISELGDTNTAKDSHTFIIKWFRRFPQFRSHKFYISGESYAGHYVPQLSELIFDNNRNPAEKDYINFKGFLIGNALLDDETDQKGMIDYAWDHAVISDGVYNNITTICNFSLPILNQTNECNVELNKYFAVYKIIDMYSLYTPRCFSNSSSTRKEALQSFSKIDGWHRKPAGYDPCASDYTEVYLNRPEVQKALHANVTKIPYPWTHCSDNITFWNDSPQSMLPVIKKLIAGGVRIWVYSGDTDGRIPVTSTRYTLRKLGLGIVEDWTPWYTSKQVGGWSIAYDGLTFVTIRGAGHQVPTFTPRQALQLVRHFL…
GsSCPL35	GlysoPI483463.12G023800.1	MLLTFWTLLFSFLLTTASAAAGREYSGEEAPQQEADRVKNLPGQPPVKFRHYAGYVKLRPNEEKALFYWFFEAQEDPSQKPLVLWLNGGPGCSSIAFGAAREIGPFLVQDKERVKLNKFSWNRVANIIFLEAPIGVGFSYTNNSKDLHELGDRVSAIDNYAFLIGWFKRFPNFRSHDFYITGESYAGHYVPQLADLIYEGNKDTKKGSYINIKGFMVGNAVINDITDIVGLVDYAWSHAIISNQVFAGLTRDCNFSIENQTRSCDLQIAKLLGAYSDIDIYSIYSPICLYDYQRPLSAKLVVAPHLLTRHDLWRTLPSGYDPCAEDLVGKYFNNKDVQKALHANITNLSYPYSLCSSVIEKWNDSPKTILPVIQKLLRAGLRIWIYSGDADGRVPVTST…
GsSCPL36	GlysoPI483463.12G075700.1	MEKKVPFFFSILLFIALLFHGGKVLALNCQDGSEEWGYVQVRPKAHMFWWLYKSPYRVEDPSKPWPIVLWLQGGPGASGVGIGNFEEIGPLDRSLKPRNSTWLRKADLLFVDNPVGTGYSFVEDKKLFVKTDDEAATDLTTLLIELFSGDEKLQKSPLFIVAESYGGKFAVTAGLSALKAIEDGKLKLRLGGVALGDSWISPEDFVFSWGPLLKDLSRLDDNGLQKSNSIAERIKQQIEDGKFVEATDSWGELENVIATSSNNVDFYNLLEDAGGDDIAAMELGSYEKLSMEKYSRYLTSMRSRSSSPGGDDDLDKLLNGVIKKKLKIIPENVTWGGQSGDVFNYLAGDFMRPRINEVDELLTKGVNVTVYNGQVDLICSTKGTEAWVHKLKWEGLKIF…
GsSCPL37	GlysoPI483463.12G144300.1	MASSSRFLKMSLSFVLLFLISIPPSFSSPIHPTSNDLRFSSTAEKLIRGLNLFPKDPINTLENDPLFVSGSIVEKSFTFPSLAASSESSVEELGHHAGYYRLPRSKAARMFYFFFESRSSKNDPVVIWLTGGPGCSSELALFYENGPFQLTKNLSLVWNDYGWDKASNIIFVDQPTGTGFSYTSDESDIRHDEEGVSNDLYDFLQAFFKEHPQLTKNDFYITGESYAGHYIPALASRVHQGNKAKEGIHINLKGFAIGNGLTNPEIQYQAYTDYALDRGLIKKADYDSINKLIPPCKQAIEACGTEGGETCVSSLYVCNKIFNRIMTIADDVNYYDIRKKCVGDLCYDFSVMEDFLNKKTVRDALGVGDLDFVSCSSTVYSAMMQDWMRNLEVGIPTLL…
GsSCPL38	GlysoPI483463.13G010600.1	MKKLSLYACLLTLSLLIFLPHIKASQANKLDELILSRSSHNPPVTLSWAEEDALKMHSAAYVAPQEGLRQADKIVTLPGQPHGVNFDQYSGHVTVDPKTGRSLFYYFVESPHNSSAKPLVLWLNGGPGCSSLGYGAFEELGPFRVNSDGKTLFHNKYAWNEVANVLFLESPAGVGFSYSNTTSDYDRSGDKSTAKDAYVFLINWLERFPEYKTREFYITGESYAGHYVPQLAYTILVNNKFSQQSINLKGIAIGNALIDDVTTIKGIFDYFWTHALNSDQTHHLIKKYCDFTSENISAACINATISSILEKGSIDSSNIYAPLCYDSSLKNGSTGSVYDFDPCSAYYVEAYLNRPEVQKALHAKPTNWTHCSGFDWKDSPTTILPIIEYLIASHIKLWI…
GsSCPL39	GlysoPI483463.13G048500.1	MSLRYGSVVLVALVLLPHMASAASIVKNLPGYKGDLPFKLETGYIGVGEEEEVQIFHLFVESQRNPFIDPLLIWFVGGPGCSALSAFFFENGPLVMNENYNGNLPKLELNPYSWTHTLNMIYIDMPVGTGFSYSETQEGYYSSDILWVKHTYEFLQKWFIDHPKFSSNPFYIGGGSYSGIITGPLVQQVYEGYKARRKPLMNIKGYVLASPAVDGFREQNMKVLYAYQRSLIPEALYKSMKENCNGDYINIDPENTKCVSDYSVYVELVRYINEQQIMEPLCITTPGVNREILQEVQDPPTFWCRSYYHILVDTWANDENVRKALHVREGTKEEFLRCNRTMAYTTTRLNTVEFYRNLTNANLEALVYCADLDMNVPHLGTQYWINSFNTSIRDKWRAW…
GsSCPL40	GlysoPI483463.13G146900.1	MSFHNIMDNIVLKMTSLYTLVLLLFLFLSYRPALSFSSRHRQYWGGGGRILSSGEHNGDLVTNLPGQPRVNFQHYAGYVTVNETNGRALFYWFYEAITQPKEKPLVLWLNGGPGCSSVGYGATQEIGPFLVDTDGQGLKFNNFSWNKEANMLFLESPVGVGFSYSNTSSDYDQLGDELTANDAYSFLHNWFQKFPSYRGRTFYIAGESYAGKYVPELAELIHDRNKDPSLYIDLKGILLGNPETSDAEDWMGLVDYAWSHAVISDETHQTIKTSCDFNSTDPWHNEDCSQAVDEVLKQYNEIDIYSLYTSVCFASTASSNDQSMQTSTKRSSKMMPRMLGGYDPCLDGYAKAFYNKPDVQKALHASDGHNLKKWSICNDKIFNDWADSKPSVIPIYKKL…
GsSCPL41	GlysoPI483463.13G181300.1	MENFSSSYIYYWVLLPFFLLSQFSFQLAWCGSIVKFLPGFKGPLPFVLETGYVGVGESEDVQAFYYFIESENNPKKDPLMLWLTGGPGCSALSGLVFEIGPLTFKYEEYNGSLPNLVLRPHSWTKVSSIIFVDLPVSTGFTYATTEFAAQRSDWILVHQVHQFLRKWLIDHPNFSSNEVYIGGDSYSGIPIPVIVQEISRGNEKGLQPWINLQGYLLGNAATTRREKNYQIPFAHGMGLISDELYGSLQKNCKEEYINVDTRNVLCSRDIESFNEVTSGLNSAHILDPSCEWLDTETSWRRSLLKKYPRKNFLNTHLKLAPLNCRSYVYFLCGYWANDDNVRTALHIRKGSIGKWHRCTFDIPNKKDISSSYEYHVNLSRKGYRSLIYSGDHDMTIPFL…
GsSCPL42	GlysoPI483463.13G200900.1	MDNIIYTLVLILFLSLKASSVSSRDRQWGGVRRKLSFGDHNNGDLVTNLPGQPPVDFQHYAGYVTVNETNGRALFYWFYEAMTKPQDKPLVLWLNGGPGCSSVGYGATQEIGPFLVDTDGKGLKFNNFSWNKEANILFLESPVGVGFSYSNTTSEYARLGDDFTANDAYTFLHNWFLKFPSYITRTFYIAGESYAGKYVPELAELIHDRNKDPSLHIDLKGILLGNPETSDAEDWSGMVDYAWSHAVISDETYKTIKASCEFNSSDPWSNKDCTQGVDETLKQYNEIDIYSLYTSVCFASTARSNDQSKKMVMNRSSKMMPRIMGGYDPCLDNYAKTFYNRPDVQKALHASDGYNLRNWSICNENIFKGWAQSKPSVIPIYKKLISAGLRIWVYSGDTD…
GsSCPL43	GlysoPI483463.13G271100.1	MFWWLYRSPYRVDSPSKPWPIILWLQGGPGSSGVGFGNFKEIGPLDANLKPRNFTWLRKADLLFVDNPVGTGYSFVEDSRLLVKTDKEAATDLTTLITKLFNSDHSLQKSPLFIVAESYGGKFAVTLGLSVTKAIQKRKLKLKLGGVVLGDSWISPEDFVFSWGPLLKDLSRLDDKGLQISNSIAERIKQQLKAGQFVNATNSWSELEYVISINSNSVDFYNFLLDSGSDSATVSRMKLKLFKEISMRRYSKHLTSTRYSPGVSGDLYSLLNGVITKKLKIIPEKIRWFEQSDNVFTNLEGDFMKPRIAEVRRH*
GsSCPL44	GlysoPI483463.13G271600.1	MEKLHASVLALVFLLVILFQEGLVTCMKNEDGSEEWGYVQVRPKAHLFWWLYRSPYRVENPSKPWPIILWLQGGPGSSGVGFGNFGEVGPLDANLKPRNFTWLRKADLLFVDNPVGTGYSYVEDSNLYAKTDEEATTDLTTLLVELYNNDASLQKSPLFIVAESYGGKFAVALALSALKAIQHGTLKLTLGGVVLGDTWISPEDFVFSWGPLLKDLSRIDDNGLQKANSIAERIKQQLEAGQFVDATYSWADLENEIAASSNNVDFYNFLQDSKSDSDTLNAMELGLFKEVSMMRYSKYLSSKTSYLGSEDDDLERLLNGVIRKKLKIIPENVTYAVQSLDAFESLVPDFMKPRISEVDELLALGVNVTVYSGQVDLICATKGTEAWLKKLEWTGLQNF…
GsSCPL45	GlysoPI483463.13G272500.1	MLLFLISISPSFSSPTDHPTSNDLRFSSTAEKLIRGLNLFPKDPINTLKKNDPLFVSGSIVEKRFTFPTLAASSESSIEELGHHAGYYRLPRSKAARMFYFFFESRSSKNDPVVIWLTGGPGCSSELALFYENGPFQLTKNLSLVWNDYGWDKASNIIFVDQPTGTGFSYTSDESDIRHDEEGVSNDLYDFLQAFFKEHPQFTKNDFYITGESYAGHYIPALASRVHQGNKAKEGIHINLKGFAIGNGLTNPEIQYQAYTDYALDRGLIKKAEYNSINKLIPPCKQAIEACGTEGGETCVSSLYVCNKIFNRIMTIADDVNYYDIRKKCVGVLCYDFSVMEDFLNEKTVRDALGVGDLDFVSCSSTVYSAMMQDWMRNLEVGIPTLLEEGIKVLVYAGE…
GsSCPL46	GlysoPI483463.14G071800.1	MSLMLSIKLLLWFLFLSWCHFAIPCEANQQGEYLYKFIQTKRAQKRSYGEASSMATNLGGDEHFSKVYVVKEQSGLMEGDKVKALPGQPSQGVDFDQYAGYVTVDAKAGRALFYYFVESPHNASNRPLVLWLNGGPGCSSFGYGAMQELGPFRVNSDGKTLYRNQYAWNNVANVIFLESPAGVGFSYSNTSSDYTKTGDKSTAMDSYTFLLNWLERFPQYKTRDLFITGESYAGHYVPQLADTILTYNKLTNHTVINLKGIAVGNGWIDDNMCGKGMYEYFWTHALNSDETHEGIQRYCDFESGNLTGECSKYQSRGDTEIGSIDIYDIYAPPCDSAAKKAGSSPATNYDSNFDPCSDDYTNSYLNLAEVQEALHAKASVWYPCRGVGWTDSPATILPT…
GsSCPL47	GlysoPI483463.14G126800.1	MDKGWLSSEGVVVMGRCWLVGVIIVVGCASFLGTVGVVEGYPAEDLVVKLPGQPKVGFKQFAGYVDVDAKHGRSLFYYFVEAEQDPHKKPLTLWLNGGPGCSSIGGGAFTELGPFYPKGDGRGLRRNSMSWNKASNLLFVESPAGVGWSYSNTTSDYNSGDASTANDMYLFMLKWYEKFPSYITRELFLTGESYAGHYIPQLTNVLLDHNARSTGSKFNIKGVAIGNPLLRLDRDAPAIYEYFWSHGMISDEIGLAIMNDCDFDDYVYASPHNVSQLCNNAIYEANLIVGDYINNYDVILDVCYTSIMEQELRLKRMATKISVSVDVCMTLERRFYFNLPEVQKALHANRTNLPYSWSMCSHVLNYRDTDGNINILPILKRIVQNHIPVWVFSGDQDSV…
GsSCPL48	GlysoPI483463.15G065700.1	MTKPEDKALVLWLNGGPGCSSVGYGATQEIGPFLVDTDGRGLKFNNFSWNKEANMLFLESPVGVGFSYSNTTSEYAQLGDDFTANDAYTFLHNWFLKFPSYRTRTFYIAGESYAGKYVPELAELIHDRNKDPSLHINLKGILLGNPETSDAEDWSGMVDYAWSHAVISDETYKTIKASCDFNSSDPWSNNDCTQGVDETLKQYNEIDIYSLYTSVCFASTARSNDQSMQMVMSRSSKMMPRIMGGYDPCLDDYAKTFYNRPDVQKALHVSDGYNLKNWSICNENIFKGWAQSKPSVIPIYKKLISAGLRIWVYSGDTDGRVPVLSTRYSLSILGLPITKRWRPWYHEKEVSGWYQEYEGLTFATFRGAGHAVPCFKRSNSLAFFSSFLLGKSPPSTK*
GsSCPL49	GlysoPI483463.15G083800.1	MLREKRESALKMGKFSSSYSTSDFVHFGVLLPFLLLSQLFFQLAWCGSIVKFLPGLEGPLPFVLETGYVGVGESEDVQAFYYFIESENNPKEDPLMLWLTGGPGCSAFSGLVIEIGPIAFKNEEYNGSLPNLVLRPHSWTKVSSIIFVDLPVSTGFTYATTEFATQRSDWIQVHQVHQFLRKWLIEHPNFLSTDVYIGGDSYSGITIPAIVQEISLGNEKGLQPWINLQGYLLGNPATTRRHENYRIPFAHGMGLISDELYRSLQKNCKGEYINVDTKNVLCSRNIETFNEVTSGLSMVNILDPSCDWLDTETSWRRSLLKKYPRKNFLNTHLKLPSLNCRSYAYFLCGYWANDDSVRSALHIRKGTIGKWRRCTFNIPNKEDISSSYEYHVNLSRKGY…
GsSCPL50	GlysoPI483463.15G141700.1	MAPSSTLTLSKVSLLLFFLSLSSSYATSRLSHDHVNPPKSRAEKLIRSLNLFPKNPINIVKGDGLANAFVSGNIVEKKFSFLGDSGPSIEDLGHHAGYFSLPNSKAARMFYFFFESRNNKDDPVVIWLTGGPGCGGELALFYENGPFHIGNNLSLIWNDYGWDQASNILFVDQPTGTGFSYSFDASDIRHDEAGISNDLYDFLQEFFKAHPQFVKNDFYITGESYAGHYAPALASRVNQGNKENQGIHINLKGFAIGNGLTNPAIQYPAYPDYALENGVITKAEHDQISKSIPDCEQAAKTCDNKGGQSCEIAFNICDGIFNSIMSIAGDINYYDIRKKCVGELCYDFKSVDTLLNLQKVKSALGVAADLQFVSCSSTVYDAMAQDLMKNLDVGIPALL…
GsSCPL51	GlysoPI483463.16G071200.1	MVKSCCVMCLCLILLHIFLRFVPIQSAPESAIVTQIPGFSGTLPSKHYAGYVTVDKSHGRNLYYYFVESEGKPSEDPVVLWLNGGPGCSSFDGFIYEHGPFNFEAAKTRGGLPTLHLNPYSWSKVSSVIYLDSPAGVGFSYSENKTDYITGDIKTATDSHAFLLKWFELYPEFLSNPFFIAGESYAGVYVPTLASEVVKGIDAGVEPKLNFKGYMVGNGVTDEQIDGNALVPFVHGMGLIPDELFEEVNRECNGNFYDPTSANCSSKLSKVDELVDEINIYNILEPCYHGTEAEKITESYIRMPSTFRKLGETERPFPVRKRMFGRAWPLRAPVRDGIVPTWPQLMNSKSAPPCTDDEVANSWLNNEAVRTAIHTAQKSVVSSWDLCTDRIYFDHDAGS…
GsSCPL52	GlysoPI483463.16G115100.1	MECSQFSVFLLLSIFVGICLASTEEQERDRIAKLPGQPENVLFAHYSGYVTVNEEAGRALFYWLVETPASIEPSSRPLVLWLNGGPGCSSIGYGAAEEIGPFRINSDGNSLYSNPYAWNNLANILFLDSPAGVGFSYSNTTSDLYTAGDQRTAEDAYTFLVNWFERFPQYKHRDFYIAGESYAGHYVPQLSQLVYRRNKGIENPVINFKGFMVGNAVIDDFHDYIGTFEYWWVNGLISDSTYKKLGIACDFYSSEHPPENCVEALELATLEQGNIDPYSIYTPVCNDIAAIKRRLGGRYPWLSRAYDPCTERYSTLYFNRPEVQKALHANVTVIPYSWAGCNDVIVENWGDSPLSMLPIYQELIEGGIRIWVFSGDTDSVVPVTASRYSIRALNLSTII…
GsSCPL53	GlysoPI483463.17G034000.1	MNVILCLQFLCFFLLSTLFIKASAINVETYESDRIIDLPGQPSSPSVSHFSGYITVNENHGRTLFYWLFEAQSEPSKKPLLLWLNGGLHFNTYSWNQEANLLFVESPVGVGFFYTNTSSDFTILEDNFVAEDTYNFLVNWLQRFPQFKSREFFISGESYGGHYIPQLAELIFDRNKDRNKYPSINLKGFIVGNPETDDYSDYKRVLEYAWSHAVISDQQYDKAKQSCDFKQFDWPNECNKAMNEVFLDYSEIDIFNIYAPACRLNSTSSIADHSNSNNPESSTKERNDYRLRMRIFGGYDPCYSNYAEEYFSRKDVQSFFILQHLCFWVLPIYTKLIKGGLKIWIYSGDADGRVPVIGTRYCIETLGLPLKSRWQTLYHNNQFTYMHEHSLTMTRRIVE…
GsSCPL54	GlysoPI483463.17G034100.1	MNMKMNVILCFQFLCFFLLSTLFIKASAINVETYESDRIIDLPGQPSSPSVSHFSGYITVNENHGRALFYWFFEAQSEPSKKPLLLWLNGGPGCSSIGYGGVVEIGPLIVNKNGEGLHFNTHSWNQEANLLFVESPVGVGFSYTNTSSDLTKLEDNFVAEDAYIFLVNWLQRFPQFKSRDFFISGESYGGHYIPQLAELIFDRNKDGSKYPFINLKGFIVGNPETDDYYDYKGLLEYAWSHAVISDQQYDKAKQVCDFKQFDWSNECNKAMNEVFQDYSEIDIYNIYAPSCLLNSTSSIADDSNGNGPESFTKERNDYRLKRMRIFGGYDPCYSNYVEEYFNRKDVQSSFHADTKRDTNVAWKVCNNSILRTYNFSVFSVLPVYTKLIKGGLKIWIYSG…
GsSCPL55	GlysoPI483463.17G067300.1	MMTFQSKAGIFFLCLLIIAFSSINLAVAVPKEQEQDRILALPGQPRVAFSQFSGYVTVNEQHGRALFYWLTESPTSPQNKPLVLWLNGGPGCSSVAYGASEEIGPFRINKTGSSLYLNKYAWNKEASILFLESPAGVGFSYTNTSSDLKTSGDKRTAQDALVFLIRWMSRFPQYKYREFYIAGESYAGHYVPQLAKKIHDYNKNNPQIINLKGFIVGNAVTDSYNDGIGTVTYWWSHSMISDQSYKSILKYCNFTAEETSGKCDDVYSYAVNYEFGNIDQYSIYTPTCTASQNNTVRHMRFKNLHLISGYDPCTENYAEKYYNLPEVQKAMHANVTNIPYKWTACSDVLLKNWKDSAISVLPIYKELIAAGLKIWVFSGDTDSVVPVTATRFSLNHLNL…
GsSCPL56	GlysoPI483463.17G210000.1	MSPMLSIKLLLWFLFLSWCHFAIPCCEANQQGEYLYKFIRSRRAQKRSYGEASSMATNLGGDGKFSKVYVVKEQSGLMEGDKVKALPGQPAQGVDFDQYAGYVTVDAKAGRALFYYFVESPHNASNKPLVLWLNGGPGCSSFGYGAMQELGPFRVNSDGRTLYTNQYAWNNVANVIFLESPAGVGFSYSNTSSDYTKTGDKSTAMDSYTFLLNWLERFPQYKTRDLFITGESYAGHYVPQLADTILTYNKLTNHTVINLKGIAVGNGWIDDNMCGKGMYEYFWTHALNSDETHEGIQRHCDFENGNLTSECSKYQIRGDIEIGTIDIYGIYAPPCDSAATKAGASPATNSDSNYDPCSDDYTNSYLNLAEVQEALHAKASVWYPCRGVGWTDSPATILP…
GsSCPL57	GlysoPI483463.18G187200.1	MAMENQNFLEYWVLPLLMMLLLGHWISVQAAPSPSLITQLPGFNANFPSKHYSGYISIDGNAESGKNLFYYFVSSESSPEKDPVVLWLNGGPGCSSFDGFVYEHGPFNFEAANSKGNLPTLHINPYSWSKVSNIIYLDSPAGVGLSYSKNTSKYATGDLETASDTHVFLLKWFQQFPEFQANPFYIAGESYAGVYVPTLAFEVAKGIRSGTKPVINFKGYMVGNGVTDEIFDGNALIPFVHGMGLISDSIYENLQSSCKGNYYDAYSLDENDVCYKTIEKVDRAIDGLNVYNILEPCYHFPNAATAKENGTLPRSFKQLGVTERPLPVRKRMFGRAWPFRAPVKPGLVTLWPQLAQTRHVACVSDEVASSWLNNVAVRKAIHAESEKVAGPWELCSSRI…
GsSCPL58	GlysoPI483463.18G208400.1	MAQRQIFAHVVILLLMVLVGARFAKAEGGGEAADRILELPGQPKVSFQQFSGYVTVNKVAGRALFYWLTEAAQNPLTKPLVIWLNGGPGCSSVAYGASEEIGPFRINKTASGLYINKFSWNTVANLLFLEAPAGVGFSYANRSSDLLNTGDRRTAQDSLEFVIQWLERFPRYKNRELYITGESYAGHYVPQLAKEILTYNAKTKHPINLKGIMVGNAVTDNYYDNLGTVTYWWSHAMISDQTYRQLMSTCDFHRQKESDECESVYSYAMDQEFGNIDQYNIYAPPCNNSDGSSSSATRRTMRLPHRPHVDFRHWSGYDPCTEKYAEIYYNRPDVQKALHANKTGIPYRWTACSEVLNRNWNDTDVSVLPIYRELIAHGIRVWVFSGDVDSVVPVTATRY…
GsSCPL59	GlysoPI483463.18G222600.1	MCSLLWSSIALCVALLLLQLGIVHPSASHHRITRLPGQPHVQFHQFSGYVTVDDKNQRALFFYFAEAEKDALSKPLVLWLNGGPGCSSLGVGAFSENGPFRPKGEGLVRNQFSWNKEANMLYLETPIGVGFSYSTDTSSYEGVNDKITAGDNLVFLQNWFMKFPEYRNRSLFIVGESYAGHYVPQLAELMLRFNRKEKLFNLKGIALGNPVLEFATDFNSRAEFFWSHGLISDTTYKMFTSVCNYSTYVREYYNGAVSPICSSVMSQVSTETSRFVDKYDVTLDVCLSSVFSQTKVLNPQQVTETIDVCVEDETVNYLNRKDVQSALHAHLVGVQRWSACSNVLDYELRDLEIPTITVVGKLVKEGIPVLVYSGDQDSVIPLTGSRTLVHKLAKELGLN…
GsSCPL60	GlysoPI483463.19G094600.1	MTMLPRSFTMIATIIIIVLAQTLVGVISLPEADKISNLPGQPQVEFQQYSGYVTVDDQHQRALFYYFVEAEEDPASKPLVLWLNGGPGCSSIGVGAFAEHGPFRPSDNNVLQQNDYSWNKVANVLYLESPAGVGFSYSSNKSFYASVTDEITARDNLVFLQRWFTKFPEYSNNDFFITGESYGGHYVPQLSQLIVQTKTNFNLKGIAIGNPLLEFNTDFNSRSEYFWSHGLISDSTYEVLTRVCNFSSIRRQIQNGNLRGVCVKANKLLNTEISNFIDKYDVTLDVCLSSVNQQAYVLNQLQETQKIDVCIGDKTTTYLNRKQVQKALHANLVGVTKWSTCSSVLHYDYQNLEIPTIPILGSLVKSGIKVLVYSGDQDSVIPLIGSRSLVNGLAKEIGL…
GsSCPL61	GlysoPI483463.19G094700.1	MTMLPHPFTMIATIIIVLAQTLVGVNSLPEADKISNLPGQPHVKFQQYSGYFSVDNQNQRALFYYFVEAEKHPTSKPVVLWLNGGPGCSSIGVGALVEHGPFKPDSNVLVKNHFSWNKVANVLYLESPAGVGFSYSSNASFYTLVTDEITARDNLVFLQRWFTEFPEYSNNDFFITGESYAGHYAPQLAQLIVQTKTNFNLKGIAIGNPLMEFDTDLNSKAEFLWSHGLISDSTYDLFTRVCNYSTIRRQTIHGNLSDVCAKINGLVFTEVSNYIDQYDVTLDVCLSSANQQSYELNQMQETQKIDVCVDDKAVTYLNRKDVQKALHAKLVGVSKWSTCSRVLHYDRRNLEIPTISILGALVNSNIRVLVYSGDQDSVIPLLGSRSLVNGLAKELGLNT…
GsSCPL62	GlysoPI483463.20G011900.1	MHAHTQRPPFPSKGLTTSFRFTLKTLLFLCFCFFHLPLSTSSEPTHSFPKEAFPAKHGYLPISPTSTSSIFYAFYEAQNSTLPLSQATLLIWLQGGPGCSSMIGNLYELGPWRVTESLTIQPNPGTWNRIFGLLFLDSPIGTGFSVASTPQEIPKDQNTVAKHLFAATTSFLQLDPVFKNSPIYITGESYAGKYVPAIGYYILEKNANLKVSERVNLAGVAIGDGLTDPETQVATHALNAYYVGLINERQKHELTQMRNWSEATDARNKVLRMLQNMTGLATLYDYTTKVPYEDDLVENS*
GsSCPL63	GlysoPI483463.20G012000.1	MASIISFTLKTLLFLCFCSFHFPLSTSSESNPSFPKEALPNKHGYLPISPTSTSSIFYAFYEAQNSTLPLSQTPLLIWLQGGPGCSSMIGNLYELGPWRVTESLTLQPNPGAWNRIFGLLFLDSPIGTGFSVASTRQEIPTDQNGVAKHLFAAITSFLQLDPVFKNRPIYITGESYAGKYVPAIGYYILEKNANLKVSERVNLAGVTIGDGLTDPETQVATHALNAYYVGLINERQKHELENAQLEAVRLTQMRNWSEATDARNKVLRMLQNMTGLATLYDYTRKAPYEDDLVEKFLNIAEVKKALGVNESFVYEICSDVVGAALHADVMKSVKYMVDYLVRRSKVLLYQGQHDLRDGVVQTEVWVKTMKWEGIVEFVNAERKIWTVNGELAGYVQNWK…
GsSCPL64	GlysoPI483463.20G012200.1	MMESTTHKYPFIKNYAFFYFCFFLCPLLVSASSKSTNSFPKEAFPTKHGYLPISPTSTSSIFYAFYEAQNSTLPLSQTPLLIWLQGGPGCSSMIGNLYELGPWRVTESLTLQPNPGAWNRIFGLLFLDNPIGTGLSVASTRQEIPTDQNGIAKHLFAAITRFVQLDPLFKNRPIYITGESYAGKYVPAIGYYILEKNANLNVSERVNLAGVAIGDGLTDPETQVVSHAVNAYYVGLINKRQKNELEKAQLEAVRLAQMGNWSEATDARNKVLKMLQSMTGLATLYDYTRKTPYEDDLVEQFLNIGEVKKALGINESFAYESCSDVVGDVLHADVMKSVKYMVEYLLSRSKVLLYQGQHDLRDGVVQTEVWVKTVKWEGIVEFLNSERKIWKVNGELAGY…
GsSCPL65	GlysoPI483463.20G012300.1	MESATKNQVFFCFFLCLLLVSASSLSASKSTHTFPKKALPTKHGHLPISPTSTSSIFYAFYEAQNSTLPLSRTPLLIWLQGGPGCSSMIGNFYELGPWRVTESLTLQRNHGAWNRIFSLLFLDSPIGTGFSVASTRQEIPTDQNHVAKHLFAAITRFVQLDPLFKHRPIYITGESYGGKYVPAIGYHILKKNAQLHVSQRVNLAGVAIGDGLTDPETQVVTHALNAYYVGLINEKQKNELEKAQLEAVRLAQMGNWSEATDARNNVMNMLRNMTGLATLYDYTKKARYQDYLVEKFLNIAKVKKALGVNESFVYELCSDVVEAALHADVMKSVKYMVEYLVRRSKVLLYQGQNDLRAGVVQSEVWVKTMKWEGIVEFVNAERKIWKVNGELAGYVQNWK…
GsSCPL66	GlysoPI483463.20G012800.1	MMESTTHKYPFIKNHAFFYFCFFLCPLLVSASSKSTNSFPKEAFPTKHGYLPISPTSTSSIFYAFYEAQNSTLLFSKTPLLIWLQGGPGCSSMIGNLYELGQWRVTKSLTLQPNPGAWNRIFGLLFLDNPIRTGLSVASTRQEIPTDQNGIAKHLFAAITRFVQLDPLFKNRPIYITGESYAGKYVPAIGYYILEKNANLNVSERVNLAGVAIGDGLTDPETQVVSHAVNAYYVGLINERQKNELEKA*
GsSCPL67	GlysoPI483463.20G031600.1	MVKVWKPWCVLISVLHLFLHTTSSDFIVKNLPGFGDLPFTLNTGYIGVGQREEVQLYYYFVESQRSPLNDPLLLWLVGGPGCSAHSAFFYENGPLMFNFHDFNGSFPQLLLNPHTWTKVLNILYVDAPVGTGYSYSKTQEGYYSNDEQLVEHMYDFFHKWLVDHPEFRSNPLYIGGGSYSGIVVLPLVQKVYEDYETGRSPILNIQGLVLASPRLDSFMDNNTKVEFAHQRTLISNELYESIKSNCNGDYVNLDPNNTKCMSDYEAYTELVRYINEYQILEPSCVIAPKENQRILSQELNYIHQTKFRCRDDLYAIGELWANDPHVQKALQVREGTKDHFQRCNRSAAYTWNVPSVVQYLHNLTNTNMRSLIYCTDLDMSIPYLSSLSIVKSLNLKFDM…
GsSCPL68	GlysoPI483463.20G039600.1	MIIICPHRRWWRRKATQADKLQDLILSKSSQKPPVTLSWAEEDALKTHSSAYVASQEGQKEADKIVALPGQPYGVNFDQYSGYVTVDPEAGRALFYYFVESSYNPSTKPLVLWLNGGPGCSSLGYGAFEELGPFRINSDGKTLYRNKYAWNVVANVLFLESPAGVGFSYSNTISDYEHSGDKSTAKDAYVFLINWLERFPEYKTRDFYITGESYAGHYVPQLAYTILVNNKFSQQNINLKGIAIGNAWIDDVTSLKGIYDYIWTHALSSDQTHELIEKYCDFTSENVSAICANATRTAFEENGNIDPYNIYAPLCQDSSLKNGSTGSVYDFDPCSDYYGEAYLNRPEVQLALHAKPTNWTHCSDIINWNDSPASILPVIKYLIDSDIGLWIYSGDTDSV…
GsSCPL69	GlysoPI483463.20G143600.1	MMGYPSRLYLVLLLSICGVVSLASPIEDQKKDRITQLPGQPKNVGFAQYSGYVTVNEQSGRSLFYWLVEAPVRRGPRSRSLVLWLNGGPGCSSIAYGASEEIGPFHIRPDGKSLYLNPYAWNNLANVLFLDSPAGVGFSYSNKTTDLYTFGDQKTAEDAYTFLVNWFERFPQYKHREFYIAGESYAGHYVPQLAQIVYEKNKGIKNPVINFKGFMVGNAVTDDYHDYVGTFEYWWTHGLVSDSTYRMLKIACNFGSSQHPSVQCMQALRVATVEQGNIDPYSVYTQPCNNTASLRRGLKGRYPWMSRAYDPCTERYSDLYFNRPEVQKALHANVTGIPYAWKACSDIVGNYWTDSPLSMLPIYQELISAGLRIWVYSGDTDAVVPVTATRYSIDALKLP…
