# Supplementary material for: Genome-Wide Analysis of Serine Carboxypeptidase-like Genes in Soybean and Their Roles in Stress Resistance
Source: Int J Mol Sci. 2024 Jun 18;25(12):6712. doi: 10.3390/ijms25126712 (PMC11203753; doi:10.3390/ijms25126712)
Supplement: Supplementary file 1 [file ijms-25-06712-s001.zip › Table S2.xlsx]

## Sheet: Sheet1
Table S2. Position of identified GmSCPLs genes relative to SCN QTL
Sequence ID	Gene Name	Gene location		SCN QTL	Subgroup
Glyma.02G204700	GmSCPL1	38993365	39000790		Group Ⅲ
Glyma.03G070300	GmSCPL2	16324083	16330477	SCN 4-3/SCN 44-15	Group Ⅱ
Glyma.03G090900	GmSCPL3	26981330	26988564	SCN 44-15	Group Ⅱ
Glyma.03G125200	GmSCPL4	33883674	33887698	SCN 44-15/SCN 33-7	Group Ⅲ
Glyma.03G125400	GmSCPL5	33909174	33912239	SCN 44-15/SCN 33-7	Group Ⅲ
Glyma.03G125500	GmSCPL6	33918983	33921895	SCN 44-15/SCN 33-7	Group Ⅲ
Glyma.03G125600	GmSCPL7	33929465	33932834	SCN 44-15/SCN 33-7	Group Ⅲ
Glyma.04G155900	GmSCPL8	36484956	36492419	SCN 51-2	Group Ⅲ
Glyma.04G200200	GmSCPL9	47272565	47276234	SCN 51-3	Group Ⅲ
Glyma.04G240600	GmSCPL10	50888492	50892907		Group Ⅲ
Glyma.06G047400	GmSCPL11	3584404	3590095		Group Ⅱ
Glyma.06G122800	GmSCPL12	10009186	10013239		Group Ⅲ
Glyma.06G165400	GmSCPL13	13723574	13727195		Group Ⅲ
Glyma.06G181700	GmSCPL14	15515094	15520222	SCN9-6	Group Ⅱ
Glyma.07G192700	GmSCPL15	36045428	36052232		Group Ⅲ
Glyma.07G218400	GmSCPL16	39141266	39142853	SCN40-4	Group Ⅰ
Glyma.07G236600	GmSCPL17	41820157	41824129		Group Ⅲ
Glyma.08G008700	GmSCPL18	682896	686265		Group Ⅲ
Glyma.08G245500	GmSCPL19	21195019	21201951	SCN46-8/SCN 50-2/ SCN 37-4	Group Ⅲ
Glyma.08G257800	GmSCPL20	23162701	23166441	SCN46-8/SCN 37-4	Group Ⅲ
Glyma.09G049500	GmSCPL21	4298702	4302403		Group Ⅰ
Glyma.09G226700	GmSCPL22	45147433	45152456	SCN34-3	Group Ⅲ
Glyma.09G249500	GmSCPL23	47056885	47062577		Group Ⅱ
Glyma.10G102100	GmSCPL24	20236973	20240885		Group Ⅲ
Glyma.10G104300	GmSCPL25	22636718	22663087		Group Ⅰ
Glyma.10G207300	GmSCPL26	43879369	43883196	SCN37-1	Group Ⅰ
Glyma.10G212500	GmSCPL27	44500805	44506389	SCN37-1	Group Ⅲ
Glyma.11G099600	GmSCPL28	7551710	7556030		Group Ⅲ
Glyma.11G099700	GmSCPL29	7558753	7566979		Group Ⅲ
Glyma.11G191200	GmSCPL30	26434930	26442035		Group Ⅰ
Glyma.11G193800	GmSCPL31	26725185	26729444		Group Ⅰ
Glyma.11G193900	GmSCPL32	26730950	26734235		Group Ⅰ
Glyma.12G010100	GmSCPL33	718029	722960		Group Ⅲ
Glyma.12G025600	GmSCPL34	1844961	1853018		Group Ⅲ
Glyma.12G025900	GmSCPL35	1873092	1878613		Group Ⅲ
Glyma.12G083100	GmSCPL36	6586692	6592302	SCN 39-4	Group Ⅰ
Glyma.12G177900	GmSCPL37	33699331	33703039		Group Ⅰ
Glyma.12G179400	GmSCPL38	33972888	33973824		Group Ⅰ
Glyma.13G028500	GmSCPL39	8018267	8022397	SCN 46-2	Group Ⅲ
Glyma.13G028800	GmSCPL40	8182077	8185659	SCN 46-2	Group Ⅲ
Glyma.13G029200	GmSCPL41	8614070	8618166	SCN 46-2	Group Ⅲ
Glyma.13G075200	GmSCPL42	17816382	17822985		Group Ⅱ
Glyma.13G183700	GmSCPL43	29723122	29727602		Group Ⅲ
Glyma.13G221900	GmSCPL44	33488305	33492501		Group Ⅱ
Glyma.13G243500	GmSCPL45	35288591	35293220		Group Ⅲ
Glyma.13G321200	GmSCPL46	41546470	41550353		Group Ⅰ
Glyma.13G321700	GmSCPL47	41602238	41606724		Group Ⅰ
Glyma.13G322600	GmSCPL48	41709896	41713941		Group Ⅰ
Glyma.14G080500	GmSCPL49	6965564	6972041		Group Ⅲ
Glyma.14G122200	GmSCPL50	17801426	17807621		Group Ⅲ
Glyma.15G070200	GmSCPL51	5375186	5380088	SCN 22-3	Group Ⅲ
Glyma.15G090300	GmSCPL52	6952810	6957605	SCN 22-3	Group Ⅱ
Glyma.15G156200	GmSCPL53	13086610	13091482	SCN 44-6/SCN 44-3/ cqSCN-006	Group Ⅰ
Glyma.16G082700	GmSCPL54	9310673	9320591		Group Ⅱ
Glyma.16G145300	GmSCPL55	30604586	30608656	SCN 38-3/SCN 38-7	Group Ⅲ
Glyma.17G037000	GmSCPL56	2697476	2701132		Group Ⅲ
Glyma.17G073200	GmSCPL57	5720584	5728156	SCN 23-2	Group Ⅲ
Glyma.17G244900	GmSCPL58	40030818	40036322		Group Ⅲ
Glyma.18G242900	GmSCPL59	53113341	53119592	cqSCN-007	Group Ⅱ
Glyma.18G266700	GmSCPL60	55105365	55112399	SCN 37-2	Group Ⅲ
Glyma.18G282200	GmSCPL61	56302289	56306074	SCN 4-2/SCN 29-3	Group Ⅲ
Glyma.19G128000	GmSCPL62	38717520	38722550		Group Ⅲ
Glyma.19G128100	GmSCPL63	38728037	38732422		Group Ⅲ
Glyma.19G128200	GmSCPL64	38739769	38743404		Group Ⅲ
Glyma.20G014900	GmSCPL65	1375276	1376799		Group Ⅰ
Glyma.20G015100	GmSCPL66	1379240	1380596		Group Ⅰ
Glyma.20G015400	GmSCPL67	1393894	1395216		Group Ⅰ
Glyma.20G015600	GmSCPL68	1406934	1408603		Group Ⅰ
Glyma.20G016800	GmSCPL69	1545314	1546525		Group Ⅰ
Glyma.20G043400	GmSCPL70	7902915	7918077		Group Ⅱ
Glyma.20G056200	GmSCPL71	13855383	13860273		Group Ⅲ
Glyma.20G178600	GmSCPL72	41603247	41609549	SCN 34-4	Group Ⅲ
Glyma.U001900	GmSCPL73	NA	NA		Group Ⅰ
