# Supplementary material for: Genome-Wide Analysis of Serine Carboxypeptidase-like Genes in Soybean and Their Roles in Stress Resistance
Source: Int J Mol Sci. 2024 Jun 18;25(12):6712. doi: 10.3390/ijms25126712 (PMC11203753; doi:10.3390/ijms25126712)
Supplement: Supplementary file 1 [file ijms-25-06712-s001.zip › Table S3.xlsx]

## Sheet: Sheet1
Table S3 Ka, Ks, and Ka/Ks values of paralogous SCPL genes pairs.
Paralogous pair		Ka	Ks	Ka/Ks	T（Mya)
Glyma.02G204700.1	Glyma.17G073200.1	0.0241372	0.0839133	0.287645	2.79711
Glyma.03G090900.1	Glyma.16G082700.1	0.0925009	0.165046	0.560454	5.50155
Glyma.03G125200.1	Glyma.19G128000.1	0.0718837	0.148981	0.482502	4.96604
Glyma.04G200200.1	Glyma.06G165400.1	0.0226968	0.116551	0.194737	3.88502
Glyma.04G200200.1	Glyma.08G008700.1	0.0718641	0.457863	0.156956	15.2621
Glyma.06G122800.1	Glyma.14G122200.1	0.0782608	0.456389	0.171478	15.213
Glyma.06G165400.1	Glyma.08G008700.1	0.0746865	0.456074	0.16376	15.2025
Glyma.07G192700.1	Glyma.13G243500.1	0.0896553	0.569971	0.157298	18.999
Glyma.07G192700.1	Glyma.13G183700.1	0.0134362	0.106775	0.125837	3.55916
Glyma.07G192700.1	Glyma.15G070200.1	0.0906636	0.568557	0.159463	18.9519
Glyma.07G218400.1	Glyma.20G016800.1	0.0620687	0.271119	0.228935	9.0373
Glyma.08G245500.1	Glyma.18G266700.1	0.0233093	0.114801	0.20304	3.82671
Glyma.08G257800.1	Glyma.18G282200.1	0.0124355	0.111224	0.111806	3.70746
Glyma.09G049500.1	Glyma.15G156200.1	0.0482583	0.150171	0.321356	5.00569
Glyma.09G226700.1	Glyma.12G010100.1	0.0191277	0.0610607	0.313257	2.03536
Glyma.09G249500.1	Glyma.18G242900.1	0.0314594	0.120817	0.260389	4.02723
Glyma.10G207300.1	Glyma.12G177900.1	0.23343	1.7583	0.132759	58.6102
Glyma.10G207300.1	Glyma.13G322600.1	0.230445	1.72466	0.133618	57.4888
Glyma.10G212500.1	Glyma.20G178600.1	0.0115711	0.0819497	0.141198	2.73166
Glyma.11G099600.1	Glyma.12G025600.1	0.0537925	0.13863	0.388029	4.62101
Glyma.11G191200.1	Glyma.12G179400.1	0.193234	0.785723	0.245932	26.1908
Glyma.11G191200.1	Glyma.13G321200.1	0.169191	0.620105	0.272842	20.6702
Glyma.11G193800.1	Glyma.12G177900.1	0.222283	0.56004	0.396906	18.668
Glyma.11G193800.1	Glyma.13G322600.1	0.226373	0.634455	0.356799	21.1485
Glyma.12G177900.1	Glyma.13G322600.1	0.0146873	0.0766363	0.191649	2.55454
Glyma.12G179400.1	Glyma.13G321200.1	0.078023	0.215138	0.362664	7.17128
Glyma.13G028500.1	Glyma.20G056200.1	0.0569779	0.209369	0.272141	6.97898
Glyma.13G183700.1	Glyma.13G243500.1	0.0907209	0.5818	0.155931	19.3933
Glyma.13G183700.1	Glyma.15G070200.1	0.0927581	0.580147	0.159887	19.3382
Glyma.13G221900.1	Glyma.15G090300.1	0.0599374	0.129581	0.462546	4.31938
Glyma.13G243500.1	Glyma.15G070200.1	0.0211136	0.125325	0.168471	4.1775
Glyma.14G080500.1	Glyma.17G244900.1	0.024156	0.0825575	0.292596	2.75192
Glyma.03G125400.1	Glyma.03G125500.1	0.0475093	0.126788	0.374716	4.22625
Glyma.03G125500.1	Glyma.03G125600.1	0.112073	0.316809	0.353757	10.5603
Glyma.11G099600.1	Glyma.11G099700.1	0.0561894	0.0900527	0.623961	3.00176
Glyma.11G193800.1	Glyma.11G193900.1	0.0999951	0.249409	0.400929	8.31362
Glyma.19G128000.1	Glyma.19G128100.1	0.315666	1.37479	0.229611	45.8262
Glyma.19G128100.1	Glyma.19G128200.1	0.0973043	0.256715	0.379037	8.55716
