# Supplementary material for: Genome-Wide Analysis of Serine Carboxypeptidase-like Genes in Soybean and Their Roles in Stress Resistance
Source: Int J Mol Sci. 2024 Jun 18;25(12):6712. doi: 10.3390/ijms25126712 (PMC11203753; doi:10.3390/ijms25126712)
Supplement: Supplementary file 1 [file ijms-25-06712-s001.zip › Table S4.xlsx]

## Sheet: Sheet1
Table S4 Ka, Ks, and Ka/Ks values of orthologous SCPL gene pairs
Glycine max -Arabidopsis thaliana
Paralogous pair		Ka	Ks	Ka/Ks	T（Mya)
Glyma.02G204700.1	AT2G24000.1	0.209086	NaN	NaN	NaN
Glyma.02G204700.1	AT4G30610.1	0.178704	3.17099	0.056356	105.7
Glyma.02G204700.1	AT4G30810.1	0.413436	2.44228	0.169283	81.4095
Glyma.03G090900.1	AT3G25420.1	0.37619	1.5424	0.243899	51.4134
Glyma.06G047400.1	AT2G22920.2	0.398927	1.60324	0.248826	53.4413
Glyma.07G192700.1	AT1G11080.2	0.222809	3.27082	0.0681204	109.027
Glyma.07G192700.1	AT1G61130.1	0.246164	2.04442	0.120407	68.1475
Glyma.07G236600.1	AT3G17180.1	0.271357	3.81665	0.0710982	127.222
Glyma.08G245500.1	AT3G02110.1	0.162742	1.75947	0.0924946	58.649
Glyma.09G226700.1	AT3G52000.1	0.451451	NaN	NaN	NaN
Glyma.09G226700.1	AT3G63470.1	0.322631	NaN	NaN	NaN
Glyma.10G207300.1	AT3G25420.1	0.755099	2.36131	0.31978	78.7103
Glyma.10G207300.1	AT3G10410.1	0.211462	2.01322	0.105036	67.1074
Glyma.11G099600.1	AT5G23210.1	0.226362	2.18738	0.103485	72.9128
Glyma.11G191200.1	AT2G27920.1	0.276637	2.47352	0.111839	82.4506
Glyma.11G193800.1	AT3G45010.1	0.30128	NaN	NaN	NaN
Glyma.12G010100.1	AT3G52000.1	0.456254	NaN	NaN	NaN
Glyma.12G010100.1	AT3G63470.1	0.323235	NaN	NaN	NaN
Glyma.12G177900.1	AT3G45010.1	0.234073	NaN	NaN	NaN
Glyma.12G179400.1	AT2G27920.1	0.308399	4.56493	0.0675583	152.164
Glyma.13G183700.1	AT1G61130.1	0.23583	1.90519	0.123783	63.5064
Glyma.13G183700.1	AT1G11080.2	0.216785	3.39102	0.0639292	113.034
Glyma.13G243500.1	AT1G61130.1	0.216758	2.63232	0.0823447	87.7441
Glyma.13G243500.1	AT1G11080.2	0.240813	2.5488	0.0944811	84.9599
Glyma.13G321200.1	AT2G27920.1	0.274272	2.81622	0.0973902	93.8739
Glyma.13G322600.1	AT3G45010.1	0.229167	NaN	NaN	NaN
Glyma.14G122200.1	AT1G43780.1	0.203087	3.14205	0.064635	104.735
Glyma.15G070200.1	AT1G11080.2	0.23533	2.31997	0.101437	77.3322
Glyma.15G070200.1	AT1G61130.1	0.21566	2.09915	0.102737	69.9716
Glyma.16G082700.1	AT3G25420.1	0.287861	1.95632	0.147144	65.2108
Glyma.17G073200.1	AT2G24000.1	0.227069	NaN	NaN	NaN
Glyma.17G073200.1	AT4G30610.1	0.169184	2.52113	0.0671063	84.0376
Glyma.18G266700.1	AT3G02110.1	0.156071	1.87231	0.0833578	62.4102
Glycine max-Oryza sativa
Paralogous pair		Ka	Ks	Ka/Ks	T（Mya)
Glyma.02G204700.1	LOC_Os02g55130.2	0.22172	NaN	NaN	NaN
Glyma.04G200200.1	LOC_Os11g31980.1	0.207432	2.08547	0.0994654	69.5155
Glyma.04G200200.1	LOC_Os04g32540.1	0.241976	NaN	NaN	NaN
Glyma.06G047400.1	LOC_Os03g52040.2	0.518431	2.22061	0.233463	74.0204
Glyma.06G165400.1	LOC_Os11g31980.1	0.196416	2.03179	0.0966711	67.7264
Glyma.06G165400.1	LOC_Os04g32540.1	0.240888	NaN	NaN	NaN
Glyma.08G008700.1	LOC_Os04g32540.1	0.23675	NaN	NaN	NaN
Glyma.17G073200.1	LOC_Os02g55130.2	0.227952	NaN	NaN	NaN
Glycine max-Glycine soja
Paralogous pair		Ka	Ks	Ka/Ks	T（Mya)
Glyma.02G204700.1	GlysoPI483463.02G168300.1	0	0	NaN	0
Glyma.02G204700.1	GlysoPI483463.17G067300.1	0.0241372	0.0907744	0.265903	3.02581
Glyma.03G070300.1	GlysoPI483463.03G053800.1	0	0.0031881	0	0.10627
Glyma.03G090900.1	GlysoPI483463.16G071200.1	0.0925009	0.165046	0.560454	5.50155
Glyma.03G125200.1	GlysoPI483463.03G094100.1	0.00182315	0.00875496	0.208242	0.291832
Glyma.03G125200.1	GlysoPI483463.19G094600.1	0.332235	1.48045	0.224415	49.3483
Glyma.03G125400.1	GlysoPI483463.03G094300.1	0	0.00297915	0	0.099305
Glyma.04G155900.1	GlysoPI483463.04G125100.1	0.000921801	0	NaN	0
Glyma.04G200200.1	GlysoPI483463.04G160000.1	0	0.00299103	0	0.099701
Glyma.04G200200.1	GlysoPI483463.06G152200.1	0.0227003	0.119996	0.189175	3.99988
Glyma.04G200200.1	GlysoPI483463.08G008200.1	0.0718641	0.452299	0.158886	15.0766
Glyma.06G047400.1	GlysoPI483463.06G042800.1	0.000924499	0	NaN	0
Glyma.06G122800.1	GlysoPI483463.04G197300.1	0.0791589	0.184071	0.430045	6.13571
Glyma.06G122800.1	GlysoPI483463.06G111600.1	0.000920669	0	NaN	0
Glyma.06G122800.1	GlysoPI483463.14G126800.1	0.0782608	0.456389	0.171478	15.213
Glyma.06G165400.1	GlysoPI483463.04G160000.1	0.0226968	0.120061	0.189043	4.00205
Glyma.06G165400.1	GlysoPI483463.06G152200.1	0	0.00300752	0	0.100251
Glyma.06G165400.1	GlysoPI483463.08G008200.1	0.0746865	0.450498	0.165786	15.0166
Glyma.07G192700.1	GlysoPI483463.07G158600.1	0	0.0101696	0	0.338988
Glyma.07G192700.1	GlysoPI483463.13G200900.1	0.0906772	0.56347	0.160926	18.7823
Glyma.07G192700.1	GlysoPI483463.13G146900.1	0.0134362	0.106775	0.125837	3.55916
Glyma.07G192700.1	GlysoPI483463.15G065700.1	0.0757832	0.588832	0.128701	19.6277
Glyma.07G236600.1	GlysoPI483463.07G196000.1	0.00180424	0.00300752	0.599909	0.100251
Glyma.07G236600.1	GlysoPI483463.17G034000.1	0.05991	0.18426	0.325138	6.142
Glyma.08G008700.1	GlysoPI483463.04G160000.1	0.0718641	0.463468	0.155057	15.4489
Glyma.08G008700.1	GlysoPI483463.06G152200.1	0.0746988	0.455755	0.163901	15.1918
Glyma.08G008700.1	GlysoPI483463.08G008200.1	0	0.00304724	0	0.101575
Glyma.08G245500.1	GlysoPI483463.08G221300.1	0.000929944	0.00297324	0.312771	0.0991082
Glyma.08G245500.1	GlysoPI483463.18G208400.1	0.0213961	0.117985	0.181346	3.93282
Glyma.08G257800.1	GlysoPI483463.08G232700.1	0	0	NaN	0
Glyma.08G257800.1	GlysoPI483463.18G222600.1	0.0134007	0.107706	0.124419	3.59019
Glyma.09G049500.1	GlysoPI483463.09G045800.1	0.00260681	0.00593769	0.439028	0.197923
Glyma.09G049500.1	GlysoPI483463.15G141700.1	0.0482583	0.150171	0.321356	5.00569
Glyma.09G226700.1	GlysoPI483463.09G182400.1	0.00175876	0	NaN	0
Glyma.09G226700.1	GlysoPI483463.12G009600.1	0.0173277	0.057964	0.298939	1.93213
Glyma.09G249500.1	GlysoPI483463.09G203000.1	0	0	NaN	0
Glyma.09G249500.1	GlysoPI483463.18G187200.1	0.0314594	0.120817	0.260389	4.02723
Glyma.10G102100.1	GlysoPI483463.10G086100.1	0	0	NaN	0
Glyma.10G104300.1	GlysoPI483463.10G088200.1	0.00260794	0	NaN	0
Glyma.10G207300.1	GlysoPI483463.10G173700.1	0	0	NaN	0
Glyma.10G207300.1	GlysoPI483463.12G144300.1	0.23343	1.7583	0.132759	58.6102
Glyma.10G207300.1	GlysoPI483463.13G272500.1	0.226478	1.68975	0.134031	56.325
Glyma.10G212500.1	GlysoPI483463.10G178700.1	0.000957549	0.00599404	0.15975	0.199801
Glyma.10G212500.1	GlysoPI483463.20G143600.1	0.0115711	0.0819497	0.141198	2.73166
Glyma.11G099600.1	GlysoPI483463.11G091800.1	0.00093985	0	NaN	0
Glyma.11G099600.1	GlysoPI483463.12G023500.1	0.0845768	0.143243	0.590441	4.77478
Glyma.11G191200.1	GlysoPI483463.11G154600.1	0	0.003212	0	0.107067
Glyma.11G191200.1	GlysoPI483463.12G075700.1	0.028822	0.13244	0.217622	4.41468
Glyma.11G191200.1	GlysoPI483463.13G271100.1	0.177889	0.647483	0.274738	21.5828
Glyma.11G193800.1	GlysoPI483463.11G156900.1	0	0	NaN	0
Glyma.11G193800.1	GlysoPI483463.12G144300.1	0.222283	0.56004	0.396906	18.668
Glyma.11G193800.1	GlysoPI483463.13G272500.1	0.227998	0.637042	0.357902	21.2347
Glyma.12G010100.1	GlysoPI483463.09G182400.1	0.0191277	0.0610607	0.313257	2.03536
Glyma.12G010100.1	GlysoPI483463.12G009600.1	0.00175902	0.00862905	0.203848	0.287635
Glyma.12G025600.1	GlysoPI483463.11G091800.1	0.0555492	0.136701	0.406355	4.55671
Glyma.12G025600.1	GlysoPI483463.12G023500.1	0.0369631	0.0678982	0.54439	2.26327
Glyma.12G177900.1	GlysoPI483463.10G173700.1	0.232716	1.71797	0.135459	57.2658
Glyma.12G177900.1	GlysoPI483463.11G156900.1	0.222283	0.56004	0.396906	18.668
Glyma.12G177900.1	GlysoPI483463.12G144300.1	0	0.00585655	0	0.195218
Glyma.12G177900.1	GlysoPI483463.13G272500.1	0.0133081	0.0791456	0.168146	2.63819
Glyma.12G179400.1	GlysoPI483463.11G154600.1	0.193234	0.764718	0.252687	25.4906
Glyma.12G179400.1	GlysoPI483463.12G075700.1	0.186602	0.811937	0.229823	27.0646
Glyma.12G179400.1	GlysoPI483463.13G271100.1	0.0757595	0.215762	0.351126	7.19205
Glyma.13G183700.1	GlysoPI483463.07G158600.1	0.0138606	0.108263	0.128027	3.60878
Glyma.13G183700.1	GlysoPI483463.13G146900.1	0	0	NaN	0
Glyma.13G183700.1	GlysoPI483463.13G200900.1	0.0917448	0.575207	0.159499	19.1736
Glyma.13G183700.1	GlysoPI483463.15G065700.1	0.0818499	0.587171	0.139397	19.5724
Glyma.13G221900.1	GlysoPI483463.13G181300.1	0.000925212	0	#NAME?	0
Glyma.13G221900.1	GlysoPI483463.15G083800.1	0.058937	0.129581	0.454827	4.31938
Glyma.13G243500.1	GlysoPI483463.07G158600.1	0.093062	0.575392	0.161737	19.1797
Glyma.13G243500.1	GlysoPI483463.13G200900.1	0.000906345	0.0122202	0.0741676	0.407341
Glyma.13G243500.1	GlysoPI483463.13G146900.1	0.0907209	0.5818	0.155931	19.3933
Glyma.13G243500.1	GlysoPI483463.15G065700.1	0.019834	0.115268	0.172069	3.84226
Glyma.13G321200.1	GlysoPI483463.11G154600.1	0.169191	0.627528	0.269615	20.9176
Glyma.13G321200.1	GlysoPI483463.12G075700.1	0.168388	0.616714	0.273041	20.5571
Glyma.13G321200.1	GlysoPI483463.13G271100.1	0.00664735	0.0151119	0.439877	0.503729
Glyma.13G322600.1	GlysoPI483463.10G173700.1	0.229234	1.71974	0.133296	57.3248
Glyma.13G322600.1	GlysoPI483463.11G156900.1	0.226373	0.634455	0.356799	21.1485
Glyma.13G322600.1	GlysoPI483463.12G144300.1	0.0146873	0.0766363	0.191649	2.55454
Glyma.13G322600.1	GlysoPI483463.13G272500.1	0	0	NaN	0
Glyma.14G080500.1	GlysoPI483463.14G071800.1	0.000880024	0	NaN	0
Glyma.14G080500.1	GlysoPI483463.17G210000.1	0.024156	0.0856809	0.281929	2.85603
Glyma.14G122200.1	GlysoPI483463.04G197300.1	0.112332	0.515662	0.21784	17.1887
Glyma.14G122200.1	GlysoPI483463.06G111600.1	0.0772503	0.461582	0.16736	15.3861
Glyma.14G122200.1	GlysoPI483463.14G126800.1	0	0.00289018	0	0.0963392
Glyma.15G070200.1	GlysoPI483463.07G158600.1	0.0930147	0.567226	0.163982	18.9075
Glyma.15G070200.1	GlysoPI483463.13G200900.1	0.0220452	0.11818	0.186539	3.93933
Glyma.15G070200.1	GlysoPI483463.13G146900.1	0.0927581	0.580147	0.159887	19.3382
Glyma.15G070200.1	GlysoPI483463.15G065700.1	0	0.00371058	0	0.123686
Glyma.15G090300.1	GlysoPI483463.13G181300.1	0.0589465	0.129509	0.455154	4.31696
Glyma.15G090300.1	GlysoPI483463.15G083800.1	0.000892326	0.00300301	0.297144	0.1001
Glyma.15G156200.1	GlysoPI483463.09G045800.1	0.0473486	0.142663	0.331891	4.75543
Glyma.15G156200.1	GlysoPI483463.15G141700.1	0	0	NaN	0
Glyma.16G082700.1	GlysoPI483463.16G071200.1	0	0	NaN	0
Glyma.16G145300.1	GlysoPI483463.16G115100.1	0.00267638	0.0028136	0.95123	0.0937867
Glyma.17G073200.1	GlysoPI483463.02G168300.1	0.0241372	0.0839133	0.287645	2.79711
Glyma.17G073200.1	GlysoPI483463.17G067300.1	0	0.00920728	0	0.306909
Glyma.17G244900.1	GlysoPI483463.14G071800.1	0.0232473	0.0825575	0.281589	2.75192
Glyma.17G244900.1	GlysoPI483463.17G210000.1	0	0.00278423	0	0.0928075
Glyma.18G242900.1	GlysoPI483463.09G203000.1	0.0314594	0.120817	0.260389	4.02723
Glyma.18G242900.1	GlysoPI483463.18G187200.1	0.00171527	0.00572522	0.299598	0.190841
Glyma.18G266700.1	GlysoPI483463.08G221300.1	0.0223507	0.111195	0.201004	3.70651
Glyma.18G266700.1	GlysoPI483463.18G208400.1	0.00187647	0.00904079	0.207556	0.30136
Glyma.18G282200.1	GlysoPI483463.08G232700.1	0.0124355	0.111224	0.111806	3.70746
Glyma.18G282200.1	GlysoPI483463.18G222600.1	0.000949818	0.00304106	0.312331	0.101369
Glyma.19G128000.1	GlysoPI483463.03G094100.1	0.0705357	0.148981	0.473454	4.96604
Glyma.19G128100.1	GlysoPI483463.03G094300.1	0.0401172	0.108556	0.369554	3.61852
Glyma.19G128100.1	GlysoPI483463.19G094600.1	0	0.018046	0	0.601533
Glyma.20G014900.1	GlysoPI483463.07G180800.1	0.104493	0.204075	0.512031	6.80251
Glyma.20G014900.1	GlysoPI483463.20G011900.1	0.00145985	0.0046802	0.311921	0.156007
Glyma.20G043400.1	GlysoPI483463.20G031600.1	0.00314521	0.0070217	0.447927	0.234057
Glyma.20G056200.1	GlysoPI483463.13G010600.1	0.108707	0.291242	0.373255	9.70805
Glyma.20G056200.1	GlysoPI483463.20G039600.1	0.00897154	0.0104039	0.862322	0.346798
Glyma.20G178600.1	GlysoPI483463.10G178700.1	0.0125455	0.0752786	0.166655	2.50929
Glyma.20G178600.1	GlysoPI483463.20G143600.1	0	0	NaN	0
