# Supplementary material for: Genome-Wide Analysis of Serine Carboxypeptidase-like Genes in Soybean and Their Roles in Stress Resistance
Source: Int J Mol Sci. 2024 Jun 18;25(12):6712. doi: 10.3390/ijms25126712 (PMC11203753; doi:10.3390/ijms25126712)
Supplement: Supplementary file 1 [file ijms-25-06712-s001.zip › Table S5.xlsx]

## Sheet: Sheet1
Table S5 Codon usage indicators of SCPL genes.
Codon usage indicators of SCPL genes in Glycine max
Gene name	T3s	C3s	A3s	G3s	CAI	CBI	Fop	ENC	GC3s	GC	L_sym	L_aa	Gravy	Aromo
GmSCPL1	0.4169	0.2454	0.3662	0.245	0.223	-0.031	0.411	52.31	0.375	0.422	443	461	-0.284165	0.147505
GmSCPL2	0.4946	0.1811	0.4	0.2088	0.17	-0.158	0.33	48.91	0.292	0.403	442	462	-0.326407	0.12987
GmSCPL3	0.4516	0.2473	0.3758	0.2444	0.213	-0.12	0.365	48.37	0.361	0.397	219	230	-0.522609	0.126087
GmSCPL4	0.4071	0.2417	0.404	0.2215	0.197	-0.076	0.376	50.88	0.357	0.413	468	481	-0.2079	0.137214
GmSCPL5	0.4219	0.1953	0.4203	0.215	0.161	-0.148	0.328	48.74	0.319	0.408	451	462	-0.112987	0.106061
GmSCPL6	0.4244	0.1857	0.4373	0.2105	0.176	-0.12	0.344	48.19	0.308	0.407	448	459	-0.179085	0.115468
GmSCPL7	0.423	0.2063	0.4235	0.2044	0.192	-0.092	0.36	48.41	0.32	0.406	450	461	-0.101518	0.10846
GmSCPL8	0.4322	0.2337	0.3472	0.2484	0.177	-0.123	0.346	55.09	0.372	0.438	460	483	-0.205383	0.124224
GmSCPL9	0.3662	0.2779	0.3787	0.2344	0.2	-0.071	0.377	50.13	0.404	0.439	451	469	-0.147761	0.1258
GmSCPL10	0.4472	0.2236	0.3891	0.1902	0.185	-0.127	0.344	49.96	0.325	0.418	453	473	-0.164905	0.122622
GmSCPL11	0.4083	0.2558	0.3935	0.1961	0.189	-0.056	0.386	56.89	0.355	0.432	451	471	-0.284926	0.121019
GmSCPL12	0.4612	0.2256	0.3769	0.1848	0.191	-0.122	0.348	50.42	0.322	0.414	454	473	-0.121776	0.122622
GmSCPL13	0.3854	0.2604	0.393	0.2134	0.198	-0.056	0.383	49.32	0.376	0.426	452	470	-0.155957	0.121277
GmSCPL14	0.4513	0.2006	0.3445	0.2711	0.168	-0.193	0.309	50.21	0.357	0.413	398	417	-0.254916	0.1247
GmSCPL15	0.4604	0.2401	0.3393	0.2141	0.201	-0.092	0.374	49.99	0.354	0.423	463	486	-0.365844	0.13786
GmSCPL16	0.4583	0.2222	0.2936	0.2733	0.193	-0.052	0.38	47.73	0.387	0.426	434	454	-0.028194	0.103524
GmSCPL17	0.4257	0.2569	0.4067	0.204	0.191	-0.058	0.391	50.28	0.351	0.403	465	481	-0.314761	0.14553
GmSCPL18	0.4057	0.2351	0.4046	0.216	0.183	-0.112	0.349	48.97	0.352	0.411	458	474	-0.148945	0.118143
GmSCPL19	0.3802	0.2943	0.3411	0.2291	0.21	-0.042	0.398	54.79	0.416	0.46	450	471	-0.35138	0.129512
GmSCPL20	0.4195	0.2164	0.3754	0.24	0.208	-0.042	0.389	50.44	0.358	0.424	447	461	-0.087636	0.121475
GmSCPL21	0.4587	0.2233	0.3545	0.2382	0.217	-0.084	0.379	54.97	0.35	0.415	480	497	-0.156338	0.114688
GmSCPL22	0.4543	0.2346	0.3983	0.1886	0.189	-0.167	0.326	48.18	0.326	0.409	485	496	-0.373992	0.114919
GmSCPL23	0.4038	0.2861	0.307	0.2705	0.202	-0.027	0.41	54.97	0.429	0.449	485	506	-0.274704	0.136364
GmSCPL24	0.4048	0.2037	0.4145	0.2422	0.193	-0.112	0.355	46.13	0.344	0.42	451	464	-0.057112	0.116379
GmSCPL25	0.4623	0.2725	0.2682	0.2635	0.222	-0.017	0.409	53.84	0.409	0.441	477	498	-0.11004	0.110442
GmSCPL26	0.4877	0.2574	0.2589	0.2751	0.248	0.005	0.426	52.38	0.399	0.434	476	499	-0.153106	0.118236
GmSCPL27	0.5233	0.1503	0.3221	0.2401	0.19	-0.153	0.329	45.87	0.299	0.418	438	460	-0.291957	0.143478
GmSCPL28	0.4209	0.3112	0.3544	0.1689	0.204	-0.039	0.401	47.73	0.379	0.424	456	473	-0.313742	0.12685
GmSCPL29	0.4323	0.2839	0.3606	0.186	0.199	-0.071	0.382	46.5	0.367	0.422	450	466	-0.288627	0.137339
GmSCPL30	0.3934	0.2244	0.3842	0.2617	0.185	-0.084	0.368	50.74	0.377	0.425	438	458	-0.234935	0.111354
GmSCPL31	0.4405	0.2354	0.3874	0.2409	0.208	-0.136	0.352	52.2	0.354	0.409	469	488	-0.267623	0.120902
GmSCPL32	0.4742	0.2165	0.362	0.2433	0.207	-0.124	0.362	51	0.342	0.41	459	477	-0.262474	0.121593
GmSCPL33	0.4595	0.226	0.3966	0.1928	0.187	-0.174	0.322	47.14	0.322	0.407	485	496	-0.375	0.114919
GmSCPL34	0.4461	0.2657	0.3469	0.2	0.194	-0.08	0.376	47.29	0.363	0.421	466	482	-0.287552	0.130705
GmSCPL35	0.3667	0.3179	0.3314	0.2413	0.206	-0.042	0.394	56.07	0.438	0.456	457	472	-0.1875	0.133475
GmSCPL36	0.395	0.2238	0.3655	0.2813	0.186	-0.102	0.358	49.73	0.39	0.433	439	459	-0.2122	0.111111
GmSCPL37	0.4146	0.2707	0.3501	0.2303	0.217	-0.019	0.415	53.47	0.388	0.433	482	504	-0.207937	0.115079
GmSCPL38	0.4068	0.209	0.3926	0.2353	0.164	-0.09	0.354	46.95	0.349	0.401	209	217	-0.056682	0.115207
GmSCPL39	0.4189	0.2446	0.358	0.2317	0.206	-0.068	0.382	51.49	0.372	0.429	476	490	-0.297755	0.134694
GmSCPL40	0.4718	0.228	0.3438	0.2193	0.221	-0.086	0.372	47.81	0.341	0.407	516	532	-0.179699	0.133459
GmSCPL41	0.4306	0.2368	0.3457	0.2305	0.207	-0.102	0.365	50.13	0.365	0.428	474	488	-0.167623	0.129098
GmSCPL42	0.4286	0.2554	0.4343	0.1868	0.217	-0.073	0.381	51.53	0.335	0.407	278	293	-0.451195	0.136519
GmSCPL43	0.4792	0.2274	0.3482	0.2025	0.208	-0.096	0.374	49.63	0.334	0.416	470	493	-0.378093	0.139959
GmSCPL44	0.4083	0.2455	0.3914	0.2241	0.164	-0.157	0.33	53.85	0.362	0.418	448	469	-0.279105	0.144989
GmSCPL45	0.4192	0.2525	0.3526	0.2418	0.206	-0.081	0.382	54.77	0.382	0.43	456	478	-0.384937	0.142259
GmSCPL46	0.4137	0.2274	0.3772	0.2296	0.173	-0.105	0.351	48.82	0.358	0.411	436	456	-0.120395	0.116228
GmSCPL47	0.3918	0.2274	0.3794	0.2601	0.181	-0.149	0.326	50.06	0.38	0.434	439	458	-0.103057	0.113537
GmSCPL48	0.4279	0.2518	0.3556	0.2342	0.208	-0.03	0.409	52.51	0.374	0.426	484	506	-0.209486	0.116601
GmSCPL49	0.413	0.2391	0.3857	0.2165	0.18	-0.106	0.37	52.84	0.357	0.434	476	498	-0.328916	0.134538
GmSCPL50	0.4733	0.2039	0.3713	0.183	0.175	-0.141	0.332	49.22	0.306	0.418	464	487	-0.106982	0.12115
GmSCPL51	0.4264	0.2519	0.3404	0.241	0.205	-0.078	0.384	53.94	0.382	0.428	458	482	-0.39834	0.136929
GmSCPL52	0.4207	0.2368	0.3699	0.2334	0.17	-0.116	0.352	53.5	0.363	0.419	463	485	-0.284742	0.129897
GmSCPL53	0.455	0.2311	0.3596	0.2293	0.221	-0.108	0.367	53.21	0.35	0.416	477	493	-0.154564	0.115619
GmSCPL54	0.4396	0.2246	0.3277	0.2675	0.203	-0.094	0.367	54.56	0.378	0.44	479	498	-0.241767	0.126506
GmSCPL55	0.4737	0.1866	0.3523	0.2351	0.197	-0.112	0.354	49.07	0.322	0.421	475	493	-0.223124	0.135903
GmSCPL56	0.4289	0.2469	0.422	0.194	0.185	-0.085	0.377	49.6	0.336	0.397	467	482	-0.303734	0.143154
GmSCPL57	0.4111	0.252	0.3731	0.2333	0.234	-0.016	0.419	52.72	0.373	0.424	442	460	-0.231304	0.145652
GmSCPL58	0.4077	0.2374	0.3903	0.2147	0.175	-0.122	0.361	53.63	0.355	0.437	476	499	-0.316233	0.130261
GmSCPL59	0.4115	0.2847	0.3006	0.259	0.196	-0.036	0.401	53.2	0.424	0.451	484	506	-0.2417	0.134387
GmSCPL60	0.3864	0.2846	0.3402	0.2366	0.21	-0.035	0.4	54.53	0.412	0.458	447	467	-0.311563	0.12848
GmSCPL61	0.3974	0.2342	0.3684	0.2492	0.201	-0.051	0.383	51.19	0.38	0.432	447	461	-0.081128	0.117137
GmSCPL62	0.4112	0.2303	0.384	0.252	0.181	-0.124	0.349	49.64	0.369	0.411	358	374	-0.151604	0.13369
GmSCPL63	0.4308	0.1984	0.4017	0.2271	0.175	-0.115	0.35	47.67	0.327	0.406	452	462	-0.089827	0.11039
GmSCPL64	0.4334	0.1958	0.4065	0.2197	0.184	-0.103	0.356	48.83	0.322	0.41	447	460	-0.081739	0.108696
GmSCPL65	0.4462	0.2908	0.2857	0.2	0.198	-0.047	0.392	47.59	0.395	0.438	291	300	-0.190667	0.116667
GmSCPL66	0.4404	0.2188	0.2857	0.2952	0.178	-0.093	0.356	45.87	0.403	0.434	427	445	-0.072809	0.103371
GmSCPL67	0.4457	0.2143	0.3152	0.2848	0.184	-0.093	0.359	48.29	0.385	0.418	423	440	-0.136818	0.113636
GmSCPL68	0.4669	0.2017	0.2931	0.2885	0.193	-0.083	0.365	49.61	0.382	0.426	419	438	-0.078539	0.10274
GmSCPL69	0.4712	0.1923	0.3209	0.2717	0.181	-0.113	0.35	46.03	0.358	0.411	377	393	-0.213486	0.101781
GmSCPL70	0.5058	0.1901	0.3863	0.2016	0.201	-0.076	0.368	48.8	0.295	0.386	397	414	-0.238889	0.135266
GmSCPL71	0.4496	0.2334	0.3228	0.2469	0.196	-0.105	0.362	51.62	0.371	0.427	469	483	-0.268944	0.136646
GmSCPL72	0.5143	0.1584	0.311	0.2541	0.197	-0.126	0.344	46.17	0.317	0.423	439	460	-0.274348	0.141304
GmSCPL73	0.4251	0.2874	0.2952	0.2217	0.208	0.015	0.424	50.39	0.407	0.437	290	299	-0.093311	0.113712
Codon usage indicators of SCPL genes in Arabidopsis thaliana
Gene name	T3s	C3s	A3s	G3s	CAI	CBI	Fop	ENC	GC3s	GC	L_sym	L_aa	Gravy	Aromo
AtSCPL1	0.3798	0.2716	0.372	0.2476	0.189	-0.082	0.38	52.62	0.403	0.439	474	495	-0.382222	0.135354
AtSCPL2	0.2712	0.339	0.3014	0.3123	0.2	0.027	0.425	59.85	0.528	0.514	424	444	-0.134009	0.096847
AtSCPL3	0.3912	0.2798	0.3363	0.2209	0.177	-0.07	0.37	51.85	0.404	0.449	446	461	-0.121258	0.121475
AtSCPL4	0.4641	0.2182	0.3571	0.2177	0.175	-0.089	0.364	49	0.336	0.418	426	446	-0.279596	0.118834
AtSCPL5	0.3529	0.2967	0.3835	0.2222	0.194	-0.041	0.39	54.81	0.412	0.452	456	479	-0.144468	0.129436
AtSCPL6	0.413	0.2545	0.3883	0.2292	0.205	-0.09	0.375	50.27	0.37	0.417	443	463	-0.293952	0.155508
AtSCPL7	0.4551	0.2753	0.3699	0.1862	0.218	0.012	0.431	54.99	0.352	0.405	432	452	-0.360177	0.130531
AtSCPL8	0.4566	0.2745	0.359	0.1786	0.21	0.004	0.426	54.08	0.35	0.413	423	441	-0.271429	0.133787
AtSCPL9	0.4674	0.2776	0.3173	0.2049	0.222	-0.037	0.398	52.82	0.371	0.416	420	438	-0.223059	0.13242
AtSCPL10	0.4605	0.2797	0.3249	0.207	0.204	-0.036	0.401	54.27	0.373	0.416	424	441	-0.304308	0.126984
AtSCPL11	0.4398	0.2969	0.3355	0.1972	0.229	0.012	0.429	53.87	0.384	0.427	422	441	-0.304082	0.126984
AtSCPL12	0.3819	0.309	0.3323	0.2556	0.227	-0.002	0.424	59.41	0.435	0.449	467	487	-0.284189	0.123203
AtSCPL13	0.3767	0.3062	0.3013	0.2491	0.204	-0.016	0.406	57.98	0.444	0.46	419	443	-0.173815	0.124154
AtSCPL14	0.4513	0.2786	0.3533	0.1939	0.188	-0.079	0.375	52.23	0.36	0.398	419	435	-0.292414	0.133333
AtSCPL15	0.4548	0.2548	0.3669	0.1935	0.193	-0.049	0.39	53.05	0.345	0.401	426	443	-0.256659	0.124153
AtSCPL16	0.4738	0.2384	0.3914	0.1852	0.192	-0.083	0.374	49.38	0.319	0.379	414	433	-0.24157	0.127021
AtSCPL17	0.4619	0.2625	0.3701	0.1815	0.203	-0.071	0.383	53.65	0.339	0.396	439	458	-0.254803	0.128821
AtSCPL18	0.4648	0.2366	0.3849	0.1926	0.198	-0.023	0.409	48.96	0.325	0.397	418	437	-0.34714	0.121281
AtSCPL19	0.4719	0.25	0.3543	0.2099	0.185	-0.094	0.37	52.7	0.344	0.394	419	437	-0.26659	0.125858
AtSCPL20	0.3588	0.2982	0.3988	0.2174	0.2	-0.054	0.398	54.38	0.403	0.44	442	464	-0.426724	0.140086
AtSCPL21	0.3697	0.3081	0.3097	0.2793	0.207	0.004	0.427	56.69	0.456	0.454	419	440	-0.325682	0.143182
AtSCPL22	0.4225	0.2338	0.413	0.207	0.187	-0.133	0.338	45.69	0.338	0.403	438	461	-0.222993	0.099783
AtSCPL23	0.3932	0.2318	0.3408	0.2647	0.187	-0.033	0.389	53.25	0.396	0.45	452	465	-0.072258	0.109677
AtSCPL24	0.3655	0.3133	0.2969	0.27	0.194	-0.017	0.406	58.17	0.461	0.469	436	462	-0.344156	0.114719
AtSCPL25	0.4263	0.311	0.3091	0.1966	0.231	0.055	0.452	52.96	0.404	0.457	431	452	-0.265929	0.150442
AtSCPL26	0.3538	0.3359	0.2878	0.2586	0.216	0.026	0.437	54.55	0.475	0.48	451	473	-0.364482	0.12685
AtSCPL27	0.4453	0.2474	0.3415	0.1993	0.216	-0.008	0.413	52.84	0.356	0.434	438	459	-0.241394	0.139434
AtSCPL28	0.4289	0.2559	0.2589	0.3198	0.226	-0.007	0.415	55.01	0.441	0.457	494	516	-0.077326	0.112403
AtSCPL29	0.4816	0.255	0.3183	0.2115	0.2	-0.055	0.388	51.03	0.356	0.414	418	437	-0.296796	0.12357
AtSCPL30	0.4548	0.2599	0.3121	0.2359	0.197	-0.076	0.373	54.63	0.38	0.423	418	437	-0.20778	0.125858
AtSCPL31	0.4551	0.2612	0.3366	0.2007	0.193	-0.029	0.402	52.14	0.359	0.418	415	435	-0.311035	0.124138
AtSCPL32	0.4507	0.2479	0.3449	0.2183	0.196	-0.067	0.379	55.96	0.358	0.418	419	435	-0.252184	0.124138
AtSCPL33	0.4258	0.2661	0.3481	0.2273	0.201	-0.043	0.393	52.69	0.379	0.423	422	436	-0.21445	0.130734
AtSCPL34	0.3712	0.2753	0.4048	0.2265	0.189	-0.039	0.4	53.88	0.389	0.424	460	478	-0.25795	0.140167
AtSCPL35	0.4299	0.2565	0.351	0.2072	0.229	-0.015	0.413	54.27	0.366	0.428	484	505	-0.111881	0.124752
AtSCPL36	0.3768	0.3116	0.3237	0.2761	0.277	0.083	0.48	54.68	0.45	0.459	487	510	-0.337647	0.119608
AtSCPL37	0.3333	0.3155	0.3412	0.299	0.224	0.035	0.444	59.6	0.468	0.451	464	482	-0.336722	0.120332
AtSCPL38	0.3392	0.3116	0.3381	0.291	0.2	-0.04	0.395	61	0.463	0.446	471	487	-0.322793	0.10883
AtSCPL39	0.3325	0.3103	0.3547	0.2708	0.211	0.02	0.43	60.53	0.453	0.449	479	501	-0.257884	0.10978
AtSCPL40	0.2482	0.3995	0.2098	0.3879	0.217	0.09	0.471	56.08	0.626	0.526	486	502	-0.300398	0.113546
AtSCPL41	0.4423	0.231	0.3618	0.2329	0.189	-0.074	0.378	53.33	0.355	0.421	476	497	-0.172837	0.132797
AtSCPL42	0.3941	0.2635	0.3988	0.2303	0.191	-0.089	0.375	51.95	0.379	0.419	467	488	-0.296311	0.141393
AtSCPL43	0.354	0.3256	0.3202	0.2565	0.225	0.009	0.431	53.68	0.458	0.455	448	465	-0.350968	0.139785
AtSCPL44	0.4388	0.25	0.3285	0.2431	0.22	-0.002	0.423	54.75	0.382	0.443	463	479	-0.207307	0.112735
AtSCPL45	0.3401	0.3503	0.2733	0.2915	0.227	0.057	0.455	56.84	0.503	0.478	459	480	-0.211042	0.125
AtSCPL46	0.4385	0.2359	0.3956	0.1852	0.185	-0.145	0.337	46.95	0.33	0.411	445	465	-0.241721	0.133333
AtSCPL47	0.4678	0.2624	0.317	0.2414	0.239	-0.007	0.425	54.19	0.38	0.407	482	505	-0.213663	0.128713
AtSCPL48	0.3088	0.3358	0.3746	0.2448	0.197	0.001	0.422	59.31	0.459	0.467	479	499	-0.322846	0.128257
AtSCPL49	0.462	0.2732	0.3448	0.1856	0.205	-0.02	0.412	52.53	0.355	0.414	425	441	-0.30771	0.126984
AtSCPL50	0.3317	0.3142	0.314	0.282	0.228	0.049	0.444	57.02	0.473	0.475	448	469	-0.083582	0.123667
AtSCPL51	0.3883	0.2665	0.3065	0.2808	0.234	0.013	0.427	53.68	0.431	0.46	450	473	-0.148837	0.12685
Codon usage indicators of SCPL genes in Oryza sativa
Gene name	T3s	C3s	A3s	G3s	CAI	CBI	Fop	ENC	GC3s	GC	L_sym	L_aa	Gravy	Aromo
OsSCPL1	0.0325	0.5935	0.0268	0.537	0.266	0.264	0.563	31.98	0.949	0.7	414	429	0.104895	0.095571
OsSCPL2	0.0408	0.6173	0.0306	0.4912	0.246	0.239	0.556	32.44	0.938	0.702	437	452	0.065266	0.086283
OsSCPL3	0.2826	0.4251	0.2401	0.3152	0.217	0.022	0.436	54.1	0.581	0.517	477	500	-0.1536	0.112
OsSCPL4	0.132	0.5076	0.1038	0.4667	0.259	0.215	0.534	42.7	0.8	0.622	451	470	0.052979	0.095745
OsSCPL5	0.1205	0.5333	0.0942	0.472	0.26	0.194	0.526	41.85	0.82	0.618	449	470	-0.043192	0.091489
OsSCPL6	0.0585	0.5346	0.0462	0.5339	0.259	0.203	0.529	35.4	0.909	0.698	429	446	0.127354	0.08296
OsSCPL7	0.0775	0.5168	0.0654	0.5085	0.256	0.199	0.528	36.85	0.876	0.691	434	451	0.196674	0.090909
OsSCPL8	0.029	0.5858	0.0257	0.5414	0.256	0.26	0.562	31.14	0.953	0.709	425	442	0.077375	0.095023
OsSCPL9	0.2613	0.4775	0.191	0.2943	0.207	0.044	0.447	50.66	0.626	0.536	503	524	-0.142939	0.10687
OsSCPL10	0.1358	0.5614	0.1468	0.3735	0.244	0.164	0.51	44.28	0.765	0.592	447	468	-0.134402	0.100427
OsSCPL11	0.3725	0.2475	0.41	0.2485	0.181	-0.136	0.34	52.17	0.379	0.424	483	503	-0.131412	0.125249
OsSCPL12	0.3105	0.3227	0.2653	0.3396	0.217	0.032	0.429	58.01	0.525	0.517	459	480	-0.140417	0.129167
OsSCPL13	0.3545	0.2983	0.302	0.2848	0.193	-0.028	0.396	58.74	0.46	0.463	465	483	-0.049276	0.118012
OsSCPL14	0.3687	0.2626	0.3145	0.2959	0.207	-0.022	0.402	57.88	0.438	0.461	425	438	-0.082649	0.114155
OsSCPL15	0.4198	0.2682	0.3165	0.2257	0.189	-0.005	0.414	56.17	0.393	0.445	382	400	-0.1415	0.13
OsSCPL16	0.3123	0.3627	0.2551	0.3038	0.206	0.029	0.437	57.34	0.532	0.5	451	467	-0.182013	0.100642
OsSCPL17	0.266	0.399	0.2611	0.3147	0.212	-0.013	0.416	55.87	0.572	0.533	481	504	-0.27123	0.130952
OsSCPL18	0.2655	0.4392	0.2287	0.2796	0.207	0.041	0.439	51.86	0.59	0.526	444	460	-0.149348	0.115217
OsSCPL19	0.0662	0.5858	0.0783	0.4862	0.286	0.279	0.58	37	0.881	0.648	452	472	-0.120551	0.112288
OsSCPL20	0.25	0.4167	0.2018	0.3648	0.245	0.076	0.456	52.81	0.625	0.546	443	458	-0.136026	0.124454
OsSCPL21	0.1952	0.5135	0.2337	0.3	0.205	0.044	0.431	53.45	0.655	0.522	385	395	-0.121772	0.126582
OsSCPL22	0.2598	0.451	0.2244	0.2931	0.215	0.029	0.429	54.62	0.603	0.537	466	479	-0.222129	0.11691
OsSCPL23	0.4025	0.238	0.3429	0.262	0.181	-0.085	0.37	57.38	0.388	0.445	454	474	-0.178692	0.103376
OsSCPL24	0.3582	0.2761	0.3503	0.2531	0.178	-0.12	0.354	56.38	0.419	0.476	461	483	-0.231677	0.10766
OsSCPL25	0.2228	0.448	0.2339	0.296	0.197	0.062	0.446	50.39	0.619	0.56	446	462	-0.195671	0.106061
OsSCPL26	0.3326	0.3638	0.2314	0.2877	0.235	0.055	0.458	57.54	0.53	0.525	502	521	-0.211516	0.119002
OsSCPL27	0.2397	0.5026	0.1852	0.2957	0.237	0.075	0.46	50.01	0.65	0.561	437	453	-0.237086	0.110375
OsSCPL28	0.2843	0.404	0.2282	0.3153	0.228	0.045	0.448	56.58	0.579	0.534	451	471	-0.201486	0.142251
OsSCPL29	0.3317	0.339	0.3137	0.2878	0.211	-0.02	0.409	49.41	0.488	0.474	484	500	-0.2274	0.134
OsSCPL30	0.3509	0.3333	0.2945	0.3026	0.215	-0.021	0.412	49.86	0.488	0.46	461	480	-0.303333	0.13125
OsSCPL31	0.2632	0.3421	0.2387	0.4065	0.205	0.037	0.439	56.7	0.589	0.527	435	454	-0.198679	0.127753
OsSCPL32	0.1206	0.5879	0.0609	0.4893	0.273	0.201	0.544	40.05	0.851	0.621	463	485	-0.20866	0.134021
OsSCPL33	0.1646	0.4564	0.1547	0.4455	0.218	0.049	0.456	47.31	0.733	0.593	450	473	-0.14186	0.135307
OsSCPL34	0.0703	0.5339	0.1154	0.5548	0.259	0.255	0.567	38.87	0.851	0.619	443	465	-0.141505	0.107527
OsSCPL35	0.3061	0.3341	0.3746	0.2259	0.208	0.004	0.427	55.1	0.452	0.468	482	503	-0.258648	0.121272
OsSCPL36	0.355	0.295	0.3692	0.2467	0.208	-0.067	0.387	51.01	0.424	0.456	455	478	-0.347908	0.119247
OsSCPL37	0.119	0.4962	0.0758	0.5245	0.223	0.128	0.493	40.93	0.836	0.63	452	470	-0.102979	0.119149
OsSCPL38	0.0612	0.5561	0.0763	0.5191	0.238	0.215	0.543	35.38	0.886	0.66	446	468	-0.347009	0.113248
OsSCPL39	0.2903	0.3921	0.2265	0.352	0.239	0.073	0.469	53.01	0.583	0.522	465	483	-0.240787	0.134576
OsSCPL40	0.138	0.4915	0.1433	0.4551	0.239	0.194	0.53	45.2	0.768	0.607	462	483	-0.256522	0.126294
OsSCPL41	0.3496	0.313	0.2536	0.3354	0.211	-0.048	0.399	57.46	0.506	0.499	466	484	-0.18781	0.119835
OsSCPL42	0.1002	0.6737	0.0374	0.4067	0.301	0.23	0.554	32.67	0.883	0.641	478	500	-0.2406	0.108
OsSCPL43	0.105	0.5733	0.093	0.4324	0.261	0.228	0.553	39.6	0.834	0.646	506	524	-0.171756	0.099237
OsSCPL44	0.2493	0.4456	0.2687	0.2776	0.232	0.117	0.494	52.35	0.582	0.511	431	444	-0.321171	0.114865
OsSCPL45	0.2185	0.4665	0.1748	0.3936	0.229	0.126	0.497	49.75	0.68	0.567	582	602	-0.445515	0.111296
OsSCPL46	0.2744	0.372	0.2766	0.3399	0.234	0.06	0.455	56.02	0.557	0.503	440	460	-0.135652	0.128261
OsSCPL47	0.3056	0.3258	0.2835	0.3301	0.195	-0.024	0.401	57.26	0.52	0.502	446	465	-0.132903	0.126882
OsSCPL48	0.2967	0.3376	0.2303	0.3769	0.213	0.032	0.429	51.1	0.567	0.513	457	472	-0.087924	0.112288
Codon usage indicators of SCPL genes in Glycine soja
Gene name	T3s	C3s	A3s	G3s	CAI	CBI	Fop	ENC	GC3s	GC	L_sym	L_aa	Gravy	Aromo
GsSCPL1	0.4169	0.2454	0.3662	0.245	0.223	-0.031	0.411	52.31	0.375	0.422	443	461	-0.284165	0.147505
GsSCPL2	0.4946	0.1811	0.3969	0.2121	0.169	-0.158	0.33	49.22	0.294	0.404	442	462	-0.326407	0.12987
GsSCPL3	0.4036	0.2462	0.4011	0.2215	0.196	-0.076	0.376	50.94	0.361	0.415	468	481	-0.19106	0.137214
GsSCPL4	0.4245	0.1953	0.4203	0.2118	0.161	-0.148	0.328	48.42	0.317	0.408	451	462	-0.112987	0.106061
GsSCPL5	0.4222	0.1873	0.439	0.2068	0.178	-0.114	0.347	48.43	0.307	0.406	449	461	-0.157267	0.114967
GsSCPL6	0.423	0.2063	0.4235	0.2044	0.192	-0.092	0.36	48.41	0.32	0.406	450	461	-0.101518	0.10846
GsSCPL7	0.4364	0.2312	0.3476	0.2484	0.181	-0.115	0.351	55.41	0.369	0.436	447	469	-0.2	0.123667
GsSCPL8	0.3662	0.2779	0.3817	0.2313	0.201	-0.071	0.377	49.91	0.401	0.438	451	469	-0.147761	0.1258
GsSCPL9	0.4447	0.2412	0.375	0.2044	0.196	-0.096	0.366	53.26	0.345	0.42	467	488	-0.250205	0.110656
GsSCPL10	0.4083	0.2558	0.3935	0.1955	0.187	-0.059	0.384	56.77	0.355	0.432	451	471	-0.285563	0.121019
GsSCPL11	0.4612	0.2231	0.3758	0.1875	0.189	-0.124	0.346	50.38	0.322	0.414	454	473	-0.119662	0.120507
GsSCPL12	0.3835	0.2581	0.3966	0.2153	0.198	-0.058	0.382	49.32	0.375	0.423	469	489	-0.113088	0.124744
GsSCPL13	0.4725	0.239	0.3244	0.2186	0.203	-0.083	0.376	49.03	0.355	0.418	417	439	-0.38246	0.132118
GsSCPL14	0.4567	0.206	0.2696	0.3188	0.194	-0.081	0.365	46.28	0.407	0.434	403	419	0.008114	0.116945
GsSCPL15	0.4624	0.2228	0.2836	0.2857	0.202	-0.017	0.402	47.29	0.395	0.424	435	454	-0.072467	0.10793
GsSCPL16	0.4589	0.2351	0.2793	0.2692	0.19	-0.07	0.37	45.54	0.396	0.43	422	441	-0.004989	0.108844
GsSCPL17	0.4282	0.2569	0.4037	0.204	0.19	-0.058	0.391	50.52	0.351	0.403	465	481	-0.313929	0.14553
GsSCPL18	0.4058	0.2356	0.4059	0.2163	0.182	-0.114	0.35	49.04	0.352	0.412	452	468	-0.176496	0.119658
GsSCPL19	0.3828	0.2917	0.3401	0.2284	0.209	-0.042	0.398	54.91	0.413	0.46	450	471	-0.340127	0.129512
GsSCPL20	0.4195	0.2164	0.3754	0.24	0.208	-0.042	0.389	50.44	0.358	0.424	447	461	-0.087636	0.121475
GsSCPL21	0.4636	0.2184	0.3534	0.2368	0.216	-0.09	0.375	54.47	0.346	0.416	480	497	-0.164789	0.112676
GsSCPL22	0.4543	0.2346	0.3983	0.1886	0.189	-0.166	0.326	48.22	0.326	0.409	485	496	-0.368952	0.114919
GsSCPL23	0.4038	0.2861	0.307	0.2705	0.202	-0.027	0.41	54.97	0.429	0.449	485	506	-0.274704	0.136364
GsSCPL24	0.4048	0.2037	0.4145	0.2422	0.193	-0.112	0.355	46.13	0.344	0.42	451	464	-0.057112	0.116379
GsSCPL25	0.4636	0.2718	0.2682	0.2611	0.219	-0.013	0.411	53.83	0.407	0.44	477	498	-0.10241	0.110442
GsSCPL26	0.4865	0.258	0.2597	0.276	0.249	0.006	0.427	52.57	0.4	0.434	475	498	-0.161044	0.118474
GsSCPL27	0.5233	0.1503	0.3221	0.2393	0.19	-0.148	0.331	45.76	0.299	0.419	438	460	-0.292609	0.143478
GsSCPL28	0.4226	0.3071	0.3551	0.1753	0.206	-0.039	0.402	48.1	0.379	0.423	443	460	-0.317391	0.128261
GsSCPL29	0.4375	0.2813	0.3545	0.1894	0.198	-0.076	0.38	46.63	0.367	0.421	450	466	-0.28691	0.137339
GsSCPL30	0.3934	0.2244	0.3812	0.2648	0.185	-0.088	0.365	50.78	0.379	0.426	438	458	-0.234935	0.111354
GsSCPL31	0.4405	0.2354	0.3874	0.2409	0.208	-0.136	0.352	52.2	0.354	0.409	469	488	-0.267623	0.120902
GsSCPL32	0.4644	0.2162	0.3615	0.2461	0.205	-0.122	0.359	51.36	0.347	0.41	479	498	-0.178916	0.12249
GsSCPL33	0.457	0.231	0.3939	0.1928	0.189	-0.161	0.328	47.58	0.326	0.407	485	496	-0.365323	0.114919
GsSCPL34	0.4218	0.3009	0.3427	0.1969	0.189	-0.083	0.378	47.89	0.388	0.42	394	409	-0.380685	0.132029
GsSCPL35	0.3692	0.3154	0.3314	0.242	0.205	-0.043	0.394	56.23	0.435	0.455	457	472	-0.186864	0.133475
GsSCPL36	0.395	0.2238	0.3655	0.2813	0.186	-0.102	0.358	49.73	0.39	0.433	439	459	-0.2122	0.111111
GsSCPL37	0.4171	0.2707	0.3473	0.2303	0.218	-0.019	0.415	53.72	0.388	0.433	482	504	-0.207937	0.115079
GsSCPL38	0.4306	0.2368	0.3457	0.2305	0.207	-0.102	0.365	50.13	0.365	0.428	474	488	-0.167623	0.129098
GsSCPL39	0.4176	0.2308	0.4281	0.216	0.202	-0.078	0.373	51.59	0.338	0.405	432	453	-0.235982	0.14128
GsSCPL40	0.4792	0.2274	0.3482	0.2025	0.208	-0.096	0.374	49.63	0.334	0.416	470	493	-0.378093	0.139959
GsSCPL41	0.4057	0.2455	0.3914	0.2274	0.163	-0.156	0.33	53.5	0.364	0.419	448	469	-0.286994	0.144989
GsSCPL42	0.4167	0.2551	0.3556	0.2386	0.204	-0.086	0.379	54.4	0.382	0.429	456	478	-0.383054	0.142259
GsSCPL43	0.419	0.2134	0.3739	0.2364	0.165	-0.122	0.339	46.53	0.352	0.4	301	314	-0.242038	0.11465
GsSCPL44	0.3945	0.2329	0.3794	0.2508	0.183	-0.146	0.328	50.11	0.378	0.434	439	458	-0.117249	0.113537
GsSCPL45	0.4332	0.2544	0.3553	0.2298	0.209	-0.03	0.41	53.09	0.372	0.427	471	492	-0.24248	0.115854
GsSCPL46	0.413	0.2391	0.3857	0.2165	0.181	-0.103	0.372	52.86	0.357	0.434	476	498	-0.322088	0.134538
GsSCPL47	0.4709	0.2039	0.3743	0.183	0.174	-0.144	0.33	49.22	0.306	0.418	464	487	-0.106982	0.12115
GsSCPL48	0.3908	0.2677	0.3676	0.2441	0.216	-0.077	0.388	55.33	0.396	0.437	376	397	-0.418892	0.138539
GsSCPL49	0.4207	0.2393	0.3671	0.2334	0.17	-0.115	0.352	53.66	0.365	0.42	463	485	-0.286392	0.129897
GsSCPL50	0.455	0.2311	0.3596	0.2293	0.221	-0.108	0.367	53.21	0.35	0.416	477	493	-0.154564	0.115619
GsSCPL51	0.4396	0.2246	0.3277	0.2675	0.203	-0.094	0.367	54.56	0.378	0.44	479	498	-0.241767	0.126506
GsSCPL52	0.4713	0.1914	0.3504	0.2358	0.2	-0.108	0.356	49.64	0.326	0.421	475	493	-0.211765	0.135903
GsSCPL53	0.419	0.257	0.4232	0.203	0.187	-0.109	0.362	50.31	0.348	0.392	420	435	-0.34069	0.151724
GsSCPL54	0.4289	0.2469	0.4233	0.1946	0.187	-0.083	0.379	49.58	0.336	0.396	467	482	-0.305809	0.145228
GsSCPL55	0.4111	0.2467	0.3823	0.23	0.229	-0.024	0.414	52.37	0.367	0.422	442	460	-0.231304	0.145652
GsSCPL56	0.4077	0.2374	0.3875	0.2178	0.177	-0.119	0.363	53.77	0.357	0.438	476	499	-0.316233	0.130261
GsSCPL57	0.4115	0.2823	0.2978	0.2651	0.194	-0.037	0.401	53.69	0.426	0.451	484	506	-0.239921	0.134387
GsSCPL58	0.3864	0.2846	0.3363	0.239	0.207	-0.035	0.4	55.29	0.414	0.46	447	467	-0.31349	0.12848
GsSCPL59	0.4	0.2316	0.3684	0.2492	0.203	-0.052	0.383	51.48	0.378	0.432	447	461	-0.073753	0.117137
GsSCPL60	0.4308	0.1984	0.3931	0.2366	0.177	-0.103	0.356	48.57	0.334	0.408	452	462	-0.089827	0.11039
GsSCPL61	0.4334	0.1958	0.4095	0.2166	0.184	-0.103	0.356	48.63	0.32	0.409	447	460	-0.087391	0.108696
GsSCPL62	0.4462	0.2908	0.2889	0.1943	0.197	-0.045	0.392	47.85	0.392	0.437	291	300	-0.167333	0.116667
GsSCPL63	0.4478	0.2143	0.2853	0.2978	0.18	-0.103	0.351	46.23	0.4	0.433	433	451	-0.080488	0.104213
GsSCPL64	0.4457	0.2171	0.3152	0.2816	0.185	-0.089	0.362	48.38	0.385	0.418	423	441	-0.1322	0.113379
GsSCPL65	0.4669	0.1988	0.2961	0.2885	0.194	-0.083	0.365	49.55	0.379	0.425	419	438	-0.078539	0.10274
GsSCPL66	0.4327	0.2933	0.3261	0.1845	0.189	-0.059	0.384	48.73	0.38	0.421	242	248	-0.072581	0.129032
GsSCPL67	0.5	0.1994	0.3883	0.203	0.206	-0.08	0.369	49.7	0.302	0.386	417	434	-0.284332	0.138249
GsSCPL68	0.437	0.2321	0.3392	0.2468	0.194	-0.104	0.364	53.37	0.369	0.431	464	480	-0.297083	0.1375
GsSCPL69	0.5143	0.1584	0.311	0.2541	0.197	-0.126	0.344	46.17	0.317	0.423	439	460	-0.274348	0.141304
Codon usage indicators of SCPL genes in Triticum aestivum
Gene name	T3s	C3s	A3s	G3s	CAI	CBI	Fop	ENC	GC3s	GC	L_sym	L_aa	Gravy	Aromo
TaSCPL1	0.089	0.5785	0.0704	0.4588	0.274	0.291	0.588	38.81	0.865	0.654	466	487	-0.197331	0.11499
TaSCPL2	0.0987	0.5662	0.0718	0.4699	0.237	0.148	0.498	38.72	0.857	0.639	446	468	-0.050427	0.087607
TaSCPL3	0.1758	0.478	0.1502	0.478	0.249	0.121	0.493	48.04	0.739	0.565	426	445	-0.224045	0.137079
TaSCPL4	0.1614	0.4894	0.1693	0.4415	0.266	0.16	0.512	47.67	0.734	0.573	432	447	-0.167562	0.123043
TaSCPL5	0.1297	0.5189	0.1203	0.4444	0.261	0.17	0.509	45.45	0.791	0.613	430	450	0.019778	0.095556
TaSCPL6	0.0794	0.531	0.0604	0.4933	0.243	0.197	0.528	38.63	0.879	0.706	453	469	0.063539	0.08742
TaSCPL7	0.0076	0.6288	0.0162	0.5125	0.234	0.206	0.53	29.73	0.98	0.74	443	456	0.062281	0.085526
TaSCPL8	0.0239	0.5878	0.0281	0.536	0.21	0.153	0.5	30.47	0.955	0.728	426	443	0.048307	0.092551
TaSCPL9	0.3042	0.3641	0.2596	0.2913	0.202	0.056	0.442	58.35	0.529	0.505	446	465	-0.119355	0.113978
TaSCPL10	0.0947	0.5947	0.0714	0.4393	0.271	0.276	0.579	39.48	0.86	0.649	449	470	-0.230426	0.123404
TaSCPL11	0.15	0.5125	0.1204	0.4251	0.223	0.116	0.478	43.39	0.773	0.629	467	490	-0.189592	0.073469
TaSCPL12	0.1829	0.435	0.2488	0.41	0.246	0.055	0.456	51.66	0.659	0.547	287	296	0.027365	0.131757
TaSCPL13	0.175	0.475	0.1711	0.4416	0.231	0.091	0.472	48.93	0.721	0.568	458	475	-0.16779	0.124211
TaSCPL14	0.1372	0.5037	0.1203	0.4377	0.252	0.158	0.502	45.56	0.783	0.61	460	480	0.057292	0.095833
TaSCPL15	0.349	0.3314	0.2837	0.2918	0.217	0.046	0.442	56.43	0.486	0.472	387	398	-0.172362	0.133166
TaSCPL16	0.0553	0.5578	0.0543	0.4917	0.238	0.209	0.535	34.79	0.905	0.718	441	458	0.123144	0.087336
TaSCPL17	0.0556	0.4667	0.0313	0.6489	0.265	0.189	0.523	30.32	0.928	0.703	111	120	-0.224167	0.075
TaSCPL18	0.0289	0.5868	0.0309	0.523	0.215	0.162	0.504	30.23	0.948	0.729	427	443	0.064108	0.092551
TaSCPL19	0.0993	0.5763	0.0826	0.44	0.262	0.255	0.567	40.25	0.847	0.649	450	471	-0.212739	0.123142
TaSCPL20	0.118	0.5702	0.1069	0.4286	0.28	0.265	0.575	41.66	0.814	0.613	393	412	-0.26165	0.131068
TaSCPL21	0.1042	0.5573	0.0665	0.4841	0.245	0.162	0.507	38.52	0.857	0.637	446	468	-0.04594	0.087607
TaSCPL22	0.1791	0.4602	0.1936	0.4281	0.238	0.078	0.466	49.47	0.7	0.56	464	484	-0.08719	0.123967
TaSCPL23	0.1772	0.4806	0.1788	0.4201	0.236	0.119	0.488	49.89	0.713	0.568	477	494	-0.280972	0.11336
TaSCPL24	0.1127	0.5296	0.1185	0.4465	0.24	0.122	0.482	43.45	0.807	0.619	409	427	-0.003279	0.105386
TaSCPL25	0.0635	0.5508	0.0353	0.5097	0.231	0.217	0.54	35.35	0.913	0.723	439	458	0.051091	0.085153
TaSCPL26	0.0227	0.5985	0.0163	0.5235	0.242	0.218	0.54	30.14	0.966	0.738	441	456	0.035745	0.087719
TaSCPL27	0.0294	0.5802	0.0311	0.5362	0.214	0.157	0.502	30.39	0.948	0.725	424	442	0.044796	0.095023
TaSCPL28	0.2545	0.4326	0.2164	0.346	0.222	0.018	0.426	51.87	0.616	0.537	453	469	-0.227505	0.113006
TaSCPL29	0.242	0.4519	0.2323	0.315	0.22	0.044	0.44	52.33	0.613	0.532	393	409	-0.176528	0.122249
TaSCPL30	0.0253	0.5544	0.016	0.5598	0.226	0.212	0.535	31.01	0.964	0.742	441	459	0.038562	0.089325
TaSCPL31	0.0599	0.5829	0.0716	0.5055	0.236	0.19	0.529	36.76	0.892	0.659	490	506	-0.271937	0.094862
TaSCPL32	0.0618	0.5675	0.0779	0.5217	0.266	0.237	0.559	35.04	0.885	0.66	497	515	-0.286019	0.097087
TaSCPL33	0.259	0.3957	0.2918	0.2836	0.196	-0.003	0.412	56.54	0.552	0.515	471	493	-0.17789	0.125761
TaSCPL34	0.1535	0.4731	0.1561	0.4548	0.237	0.151	0.504	46.18	0.747	0.576	450	468	-0.090812	0.115385
TaSCPL35	0.3488	0.306	0.3386	0.2704	0.182	-0.057	0.395	59.85	0.449	0.472	332	345	-0.418551	0.110145
TaSCPL36	0.022	0.6122	0.0632	0.51	0.253	0.234	0.554	32.81	0.931	0.688	462	484	-0.193182	0.115702
TaSCPL37	0.1759	0.4867	0.1918	0.3676	0.24	0.146	0.498	50.15	0.696	0.583	470	484	-0.07438	0.107438
TaSCPL38	0.2019	0.4599	0.1955	0.3631	0.231	0.109	0.476	53.26	0.67	0.569	464	479	-0.075574	0.112735
TaSCPL39	0.2347	0.4548	0.2141	0.3344	0.237	0.122	0.488	53.27	0.632	0.546	467	482	-0.09751	0.109959
TaSCPL40	0.2377	0.4975	0.1891	0.3037	0.217	0.08	0.469	49.12	0.649	0.55	465	483	-0.149689	0.109731
TaSCPL41	0.2404	0.4373	0.2255	0.3494	0.227	0.056	0.449	52.11	0.622	0.538	450	468	-0.232906	0.117521
TaSCPL42	0.0714	0.5829	0.0844	0.4795	0.242	0.193	0.534	37.43	0.872	0.651	491	508	-0.264173	0.096457
TaSCPL43	0.0701	0.5611	0.0742	0.5187	0.264	0.223	0.554	37.06	0.88	0.661	502	521	-0.260077	0.097889
TaSCPL44	0.3375	0.3375	0.4091	0.1935	0.207	-0.1	0.376	61	0.419	0.465	93	99	-0.29495	0.181818
TaSCPL45	0.1535	0.4604	0.1647	0.4639	0.226	0.112	0.481	45.87	0.741	0.573	451	468	-0.103205	0.117521
TaSCPL46	0.0362	0.5725	0.0802	0.5265	0.247	0.203	0.537	34.52	0.904	0.675	471	494	-0.160324	0.115385
TaSCPL47	0.1987	0.4688	0.1975	0.3529	0.235	0.131	0.488	52.46	0.671	0.576	510	527	-0.077989	0.102467
TaSCPL48	0.1952	0.4627	0.2133	0.3431	0.225	0.104	0.473	54.27	0.662	0.573	467	481	-0.123493	0.108108
TaSCPL49	0.2111	0.4925	0.1971	0.3385	0.237	0.118	0.486	51.35	0.667	0.559	457	472	-0.197881	0.112288
TaSCPL50	0.2494	0.4785	0.1872	0.3123	0.207	0.063	0.456	50.86	0.64	0.541	500	518	-0.166988	0.106178
TaSCPL51	0.0254	0.5802	0.032	0.5177	0.229	0.212	0.536	31.44	0.95	0.737	440	458	0.020742	0.087336
TaSCPL52	0.0462	0.5723	0.0526	0.5704	0.269	0.222	0.557	32.32	0.919	0.668	370	381	-0.177165	0.110236
TaSCPL53	0.0603	0.5986	0.0753	0.4888	0.241	0.2	0.538	37.05	0.889	0.653	487	504	-0.268651	0.099206
TaSCPL54	0.0289	0.5896	0.0369	0.5754	0.288	0.273	0.584	30.64	0.946	0.687	389	403	-0.298759	0.101737
TaSCPL55	0.2668	0.3808	0.3036	0.279	0.202	0.017	0.424	56.23	0.535	0.513	441	459	-0.221133	0.124183
TaSCPL56	0.154	0.4726	0.1441	0.4724	0.242	0.151	0.506	44.65	0.756	0.577	443	461	-0.096312	0.117137
TaSCPL57	0.0222	0.6034	0.0557	0.5303	0.25	0.227	0.552	33.33	0.937	0.687	458	481	-0.161539	0.122661
TaSCPL58	0.1679	0.5084	0.1813	0.3618	0.231	0.136	0.493	51.02	0.711	0.586	471	484	-0.094421	0.105372
TaSCPL59	0.1957	0.4686	0.2129	0.3423	0.229	0.104	0.474	53.06	0.663	0.57	466	480	-0.097083	0.116667
TaSCPL60	0.2094	0.4869	0.1976	0.3354	0.235	0.102	0.474	49.79	0.665	0.561	439	454	-0.111234	0.112335
TaSCPL61	0.2432	0.4407	0.2109	0.354	0.234	0.106	0.477	54.84	0.63	0.539	384	395	-0.178734	0.108861
TaSCPL62	0.2625	0.4604	0.1854	0.3091	0.203	0.051	0.448	52.36	0.627	0.546	542	563	-0.215808	0.101243
TaSCPL63	0.281	0.438	0.2136	0.2949	0.224	0.06	0.453	52.1	0.592	0.524	448	466	-0.146352	0.113734
TaSCPL64	0.1546	0.5526	0.1523	0.3816	0.262	0.2	0.54	46.23	0.752	0.573	339	355	-0.372113	0.129577
TaSCPL65	0.0581	0.6295	0.0674	0.4896	0.264	0.289	0.59	36.38	0.899	0.656	473	489	-0.420654	0.104294
TaSCPL66	0.0403	0.6493	0.0595	0.4702	0.263	0.258	0.564	33.97	0.919	0.662	470	486	-0.150823	0.115226
TaSCPL67	0.2474	0.4464	0.1627	0.3699	0.236	0.096	0.472	52.17	0.658	0.563	445	464	-0.199138	0.133621
TaSCPL68	0.2176	0.4694	0.1877	0.3567	0.229	0.114	0.484	53.5	0.665	0.561	457	470	-0.099575	0.12766
TaSCPL69	0.2442	0.4087	0.2132	0.3599	0.217	0.065	0.454	54.36	0.621	0.547	438	456	-0.150877	0.129386
TaSCPL70	0.2758	0.3957	0.2702	0.2933	0.26	0.13	0.501	58.19	0.556	0.527	477	498	-0.210843	0.12249
TaSCPL71	0.2471	0.4941	0.1233	0.3143	0.243	0.121	0.489	58.82	0.681	0.57	94	103	-0.176699	0.135922
TaSCPL72	0.2792	0.4091	0.2433	0.3195	0.213	0.055	0.45	55.39	0.575	0.511	353	365	-0.195617	0.09863
TaSCPL73	0.264	0.4645	0.1899	0.3109	0.238	0.125	0.493	52.34	0.625	0.54	448	467	-0.254604	0.107066
TaSCPL74	0.231	0.4789	0.1472	0.3607	0.257	0.164	0.514	49.15	0.683	0.566	397	414	-0.147585	0.137681
TaSCPL75	0.1329	0.5478	0.1243	0.4107	0.249	0.206	0.54	43.68	0.787	0.606	474	496	-0.260484	0.122984
TaSCPL76	0.2764	0.3794	0.2917	0.2713	0.208	0.045	0.438	57.13	0.533	0.511	445	466	-0.076609	0.122318
TaSCPL77	0.0542	0.6439	0.0868	0.4633	0.263	0.256	0.573	36.66	0.889	0.643	485	502	-0.360159	0.111554
TaSCPL78	0.2266	0.4631	0.2	0.3508	0.224	0.104	0.478	53.31	0.65	0.551	454	469	-0.092111	0.130064
TaSCPL79	0.2327	0.4143	0.2162	0.3639	0.223	0.09	0.47	55.39	0.63	0.552	440	458	-0.217249	0.128821
TaSCPL80	0.2771	0.3904	0.2707	0.2907	0.247	0.115	0.491	58.52	0.552	0.529	475	497	-0.195372	0.1167
TaSCPL81	0.2821	0.4358	0.1947	0.3153	0.236	0.092	0.473	53.57	0.604	0.53	450	467	-0.22848	0.111349
TaSCPL82	0.2404	0.4578	0.1667	0.3628	0.241	0.097	0.473	50.92	0.662	0.561	444	463	-0.202592	0.136069
TaSCPL83	0.2997	0.3552	0.2929	0.3333	0.201	-0.034	0.404	54.14	0.531	0.49	465	481	-0.286902	0.137214
TaSCPL84	0.2651	0.3904	0.3042	0.2733	0.204	0.033	0.433	56.26	0.537	0.507	471	492	-0.144512	0.126016
TaSCPL85	0.0541	0.6471	0.059	0.4839	0.27	0.25	0.57	35.18	0.909	0.655	484	500	-0.3362	0.114
TaSCPL86	0.0413	0.6626	0.0411	0.4691	0.264	0.262	0.568	32.53	0.932	0.669	456	470	-0.145106	0.119149
TaSCPL87	0.22	0.4743	0.1994	0.3387	0.224	0.095	0.474	53.15	0.656	0.554	456	469	-0.117484	0.127932
TaSCPL88	0.2423	0.4021	0.2132	0.3671	0.208	0.053	0.449	55.48	0.622	0.551	437	456	-0.169518	0.129386
TaSCPL89	0.2837	0.3774	0.2571	0.3185	0.253	0.106	0.488	57.77	0.558	0.528	473	494	-0.199393	0.123482
TaSCPL90	0.2808	0.341	0.2393	0.3688	0.223	0.023	0.424	58.43	0.567	0.52	406	427	0.091335	0.093677
TaSCPL91	0.0404	0.6061	0.0571	0.5319	0.279	0.272	0.574	34.45	0.92	0.666	451	465	-0.076989	0.105376
TaSCPL92	0.2922	0.3458	0.2684	0.3356	0.191	-0.027	0.405	57.52	0.543	0.515	422	444	-0.216441	0.126126
TaSCPL93	0.3396	0.3208	0.3588	0.2321	0.213	-0.041	0.404	57.09	0.441	0.469	485	510	-0.371765	0.119608
TaSCPL94	0.2854	0.3573	0.2425	0.3553	0.179	-0.039	0.393	57.78	0.567	0.52	453	472	-0.129449	0.129237
TaSCPL95	0.2642	0.3877	0.2727	0.3242	0.202	0.037	0.433	57.96	0.564	0.517	466	484	-0.213843	0.117769
TaSCPL96	0.3261	0.3333	0.2825	0.2791	0.189	-0.036	0.397	59.16	0.494	0.494	464	480	-0.143125	0.122917
TaSCPL97	0.2376	0.4035	0.2748	0.3263	0.19	0.023	0.427	56.55	0.584	0.527	464	480	-0.163333	0.11875
TaSCPL98	0.3291	0.3323	0.3516	0.2658	0.223	0.002	0.425	54.51	0.464	0.468	360	375	-0.282667	0.130667
TaSCPL99	0.1939	0.5532	0.1864	0.2848	0.255	0.165	0.519	48.37	0.689	0.562	476	495	-0.227677	0.117172
TaSCPL100	0.1816	0.5218	0.2034	0.3131	0.238	0.176	0.524	51.77	0.686	0.557	481	499	-0.269339	0.12024
TaSCPL101	0.248	0.472	0.2451	0.2553	0.223	0.064	0.468	50.71	0.597	0.531	139	143	-0.213287	0.118881
TaSCPL102	0.1801	0.5289	0.1915	0.3364	0.246	0.15	0.51	48.54	0.7	0.564	486	501	-0.312774	0.115768
TaSCPL103	0.3265	0.3118	0.2492	0.3527	0.19	-0.026	0.397	58.97	0.523	0.508	388	405	-0.11358	0.123457
TaSCPL104	0.3358	0.284	0.2971	0.3354	0.194	-0.049	0.382	56.45	0.482	0.482	463	481	-0.093555	0.120582
TaSCPL105	0.1675	0.4503	0.1867	0.3875	0.188	0.067	0.441	47.69	0.701	0.595	211	218	0.018349	0.123853
TaSCPL106	0.3074	0.3619	0.3511	0.2598	0.201	-0.015	0.414	53.72	0.48	0.475	304	317	-0.358991	0.126183
TaSCPL107	0.3099	0.3123	0.2799	0.3373	0.202	0.001	0.406	57.03	0.512	0.494	473	492	-0.03374	0.111789
TaSCPL108	0.2613	0.3867	0.253	0.3464	0.221	0.073	0.454	57.89	0.581	0.523	432	447	-0.244295	0.127517
TaSCPL109	0.291	0.3458	0.2635	0.3386	0.178	-0.055	0.384	58.72	0.545	0.513	451	471	-0.135032	0.129512
TaSCPL110	0.3246	0.3318	0.3557	0.2433	0.207	-0.053	0.397	56.38	0.457	0.473	486	510	-0.380392	0.119608
TaSCPL111	0.3061	0.3393	0.2823	0.3206	0.196	-0.023	0.406	57.68	0.522	0.5	448	471	-0.177919	0.127389
TaSCPL112	0.0405	0.6051	0.0602	0.5337	0.271	0.275	0.576	34.93	0.918	0.662	450	465	-0.056989	0.103226
TaSCPL113	0.28	0.3262	0.2458	0.3835	0.219	0.026	0.423	56.3	0.563	0.517	378	400	0.055	0.0975
TaSCPL114	0.2668	0.3791	0.2894	0.2888	0.21	0.041	0.435	59.78	0.541	0.523	453	473	-0.121776	0.103594
TaSCPL115	0.2598	0.3971	0.2507	0.3096	0.192	0.058	0.439	56.39	0.575	0.53	456	473	-0.158985	0.103594
TaSCPL116	0.1791	0.5306	0.204	0.3323	0.244	0.154	0.513	48.82	0.694	0.551	493	508	-0.310827	0.11811
TaSCPL117	0.194	0.5266	0.1831	0.3163	0.243	0.164	0.515	51.65	0.691	0.556	482	499	-0.233868	0.104208
TaSCPL118	0.3121	0.3475	0.3542	0.2727	0.218	0.007	0.429	56.92	0.477	0.479	331	344	-0.339244	0.122093
TaSCPL119	0.3128	0.3538	0.3605	0.2739	0.203	-0.018	0.417	55.41	0.477	0.468	235	247	-0.40081	0.11336
TaSCPL120	0.3175	0.365	0.3545	0.2772	0.228	0.007	0.436	54.94	0.486	0.457	321	341	-0.266276	0.152493
TaSCPL121	0.3546	0.305	0.3068	0.2684	0.195	-0.041	0.398	59.48	0.456	0.474	482	500	-0.2454	0.122
TaSCPL122	0.2621	0.4122	0.2522	0.3248	0.217	0.08	0.459	58.55	0.583	0.521	453	470	-0.267659	0.121277
TaSCPL123	0.2871	0.3515	0.2448	0.3553	0.173	-0.054	0.382	58.49	0.563	0.517	453	472	-0.124364	0.127119
TaSCPL124	0.32	0.3271	0.3624	0.2426	0.21	-0.048	0.399	57.25	0.455	0.475	486	510	-0.383137	0.117647
TaSCPL125	0.2962	0.3342	0.2746	0.3396	0.186	-0.03	0.401	58.58	0.535	0.511	449	471	-0.190446	0.125265
TaSCPL126	0.2792	0.3476	0.2455	0.3498	0.215	0.025	0.423	55.84	0.56	0.52	407	428	0.089486	0.093458
TaSCPL127	0.2635	0.3892	0.2607	0.3103	0.215	0.092	0.464	58.74	0.565	0.524	455	472	-0.142585	0.108051
TaSCPL128	0.1172	0.5523	0.1762	0.3645	0.236	0.199	0.535	46.63	0.76	0.602	271	277	-0.323105	0.101083
TaSCPL129	0.1812	0.4894	0.1755	0.3824	0.25	0.161	0.515	49.36	0.707	0.575	478	497	-0.230584	0.120724
TaSCPL130	0.1595	0.5584	0.1597	0.3577	0.259	0.178	0.525	46.71	0.742	0.588	396	415	-0.217108	0.13012
TaSCPL131	0.1354	0.5249	0.1521	0.4214	0.273	0.224	0.551	44.37	0.766	0.593	474	493	-0.174239	0.129817
TaSCPL132	0.1967	0.4637	0.1748	0.4018	0.248	0.136	0.502	48.72	0.695	0.559	476	497	-0.174648	0.126761
TaSCPL133	0.136	0.5614	0.1307	0.4	0.265	0.192	0.536	44.69	0.782	0.588	261	267	-0.287266	0.101124
TaSCPL134	0.1862	0.5012	0.1538	0.4082	0.27	0.19	0.535	46.99	0.723	0.564	469	492	-0.18374	0.121951
TaSCPL135	0.2351	0.4386	0.2009	0.3864	0.254	0.127	0.497	54.56	0.648	0.543	324	341	-0.356598	0.123167
TaSCPL136	0.2295	0.4324	0.2108	0.3689	0.226	0.07	0.461	52.76	0.64	0.544	469	492	-0.250813	0.109756
TaSCPL137	0.1576	0.5707	0.1955	0.312	0.269	0.157	0.523	50.24	0.724	0.546	199	205	-0.247317	0.15122
TaSCPL138	0.1746	0.5212	0.1429	0.3987	0.237	0.154	0.506	46.96	0.74	0.581	453	469	-0.330064	0.130064
TaSCPL139	0.1365	0.5624	0.1388	0.4	0.271	0.216	0.542	44.66	0.777	0.594	480	497	-0.271429	0.124748
TaSCPL140	0.0995	0.5735	0.1042	0.4497	0.274	0.229	0.554	40.11	0.833	0.624	473	495	-0.171515	0.131313
TaSCPL141	0.3128	0.3687	0.1812	0.35	0.212	0.047	0.434	61	0.581	0.519	198	207	0.103865	0.144928
TaSCPL142	0.3472	0.3161	0.2902	0.2935	0.191	-0.045	0.392	58.28	0.479	0.475	434	455	-0.127033	0.134066
TaSCPL143	0.3046	0.3655	0.2156	0.3464	0.193	0.001	0.407	57.51	0.566	0.499	221	228	-0.024561	0.127193
TaSCPL144	0.0195	0.6415	0.0085	0.5343	0.264	0.293	0.587	30.25	0.976	0.698	453	474	-0.096625	0.103376
TaSCPL145	0.2473	0.4808	0.195	0.3183	0.235	0.131	0.496	51.97	0.637	0.53	419	435	-0.210575	0.114943
TaSCPL146	0.3136	0.2881	0.4255	0.2442	0.17	-0.093	0.371	59.94	0.417	0.452	132	143	-0.46993	0.118881
TaSCPL147	0.1776	0.4766	0.1739	0.3708	0.214	0.144	0.471	57.84	0.706	0.564	119	120	0.16	0.133333
TaSCPL148	0.1966	0.4988	0.1433	0.3867	0.239	0.128	0.496	48.83	0.718	0.579	468	485	-0.189485	0.121649
TaSCPL149	0.1571	0.5167	0.1554	0.3976	0.258	0.196	0.536	45.92	0.744	0.588	472	493	-0.182353	0.131846
TaSCPL150	0.1939	0.4775	0.1753	0.3909	0.248	0.114	0.492	49.37	0.698	0.559	474	497	-0.173843	0.126761
TaSCPL151	0.1905	0.4881	0.1657	0.3956	0.27	0.193	0.535	47.58	0.708	0.56	469	492	-0.148374	0.121951
TaSCPL152	0.2071	0.4571	0.1914	0.3799	0.215	0.064	0.452	52.92	0.673	0.556	471	489	-0.257669	0.108384
TaSCPL153	0.1827	0.5116	0.1538	0.387	0.251	0.206	0.536	48.2	0.723	0.57	336	350	-0.32	0.134286
TaSCPL154	0.1305	0.5781	0.1186	0.4065	0.258	0.205	0.536	44.73	0.797	0.603	483	499	-0.322846	0.12024
TaSCPL155	0.1599	0.5442	0.1555	0.375	0.252	0.145	0.506	47.81	0.744	0.575	328	346	-0.166185	0.138728
TaSCPL156	0.3571	0.303	0.3036	0.2774	0.191	-0.073	0.375	60.69	0.458	0.471	456	474	-0.114135	0.128692
TaSCPL157	0.0145	0.6434	0.0113	0.5341	0.266	0.293	0.586	30.61	0.978	0.696	457	477	-0.084067	0.104822
TaSCPL158	0.3158	0.3644	0.2584	0.3177	0.249	0.089	0.481	54.76	0.534	0.505	283	299	-0.265217	0.117057
TaSCPL159	0.1904	0.5229	0.1507	0.3704	0.26	0.177	0.526	49.06	0.72	0.575	468	487	-0.205134	0.125257
TaSCPL160	0.1421	0.5404	0.1644	0.4022	0.278	0.213	0.547	46.04	0.755	0.587	404	423	-0.220095	0.144208
TaSCPL161	0.191	0.4764	0.1787	0.3933	0.244	0.121	0.494	48.89	0.698	0.561	474	497	-0.166398	0.126761
TaSCPL162	0.2079	0.4728	0.1722	0.3829	0.252	0.142	0.508	49.44	0.689	0.563	453	468	-0.189103	0.123932
TaSCPL163	0.1938	0.5024	0.1458	0.4019	0.261	0.173	0.526	47.07	0.721	0.563	470	492	-0.192276	0.121951
TaSCPL164	0.2053	0.4638	0.188	0.3795	0.223	0.093	0.471	52.04	0.678	0.558	469	490	-0.24449	0.110204
TaSCPL165	0.1818	0.5215	0.1633	0.36	0.256	0.161	0.518	48.71	0.717	0.571	467	484	-0.211364	0.121901
TaSCPL166	0.1485	0.536	0.1538	0.3982	0.23	0.136	0.496	45.23	0.753	0.582	486	506	-0.27253	0.128458
TaSCPL167	0.1761	0.5183	0.1613	0.3707	0.239	0.161	0.513	47.77	0.722	0.576	335	356	-0.28118	0.129213
TaSCPL168	0.0969	0.5721	0.1226	0.4327	0.269	0.219	0.547	41.53	0.821	0.622	475	497	-0.165795	0.128773
TaSCPL169	0.3462	0.3179	0.2972	0.2838	0.188	-0.071	0.371	59.8	0.474	0.47	439	457	-0.062582	0.129103
TaSCPL170	0.3573	0.2956	0.3009	0.2925	0.173	-0.097	0.36	55.01	0.461	0.468	436	456	-0.111623	0.131579
TaSCPL171	0.0121	0.6529	0.0114	0.521	0.266	0.286	0.582	30.46	0.98	0.702	452	473	-0.082452	0.103594
TaSCPL172	0.2599	0.4432	0.2152	0.3162	0.226	0.092	0.478	54.5	0.609	0.531	496	517	-0.280658	0.11412
TaSCPL173	0.1918	0.518	0.2061	0.3452	0.248	0.126	0.498	50.24	0.683	0.553	486	507	-0.119132	0.112426
TaSCPL174	0.1051	0.5538	0.1011	0.4339	0.235	0.168	0.51	43.96	0.825	0.624	445	465	0.119355	0.094624
TaSCPL175	0.2443	0.4224	0.2133	0.3517	0.203	0.069	0.452	51.73	0.623	0.535	451	467	-0.056317	0.111349
TaSCPL176	0.0711	0.6396	0.0379	0.5015	0.298	0.254	0.572	35.45	0.91	0.646	456	479	-0.185804	0.129436
TaSCPL177	0.076	0.5748	0.0889	0.4706	0.232	0.203	0.541	38.81	0.863	0.636	466	488	-0.252869	0.122951
TaSCPL178	0.1792	0.5327	0.1949	0.3576	0.253	0.152	0.514	47.9	0.703	0.562	481	501	-0.147705	0.113772
TaSCPL179	0.1125	0.5652	0.0826	0.4415	0.255	0.195	0.527	42.71	0.834	0.629	446	465	0.048817	0.098925
TaSCPL180	0.2481	0.4152	0.2086	0.3595	0.208	0.082	0.46	51.92	0.623	0.535	454	470	-0.081489	0.110638
TaSCPL181	0.0791	0.6352	0.0439	0.4907	0.277	0.201	0.542	36.14	0.899	0.642	454	477	-0.166667	0.129979
TaSCPL182	0.09	0.5592	0.0693	0.4883	0.225	0.185	0.53	39.61	0.865	0.637	466	488	-0.227049	0.122951
TaSCPL183	0.339	0.274	0.3176	0.3248	0.201	-0.006	0.42	58.38	0.464	0.483	336	349	-0.456734	0.103152
TaSCPL184	0.1937	0.5278	0.2051	0.3363	0.249	0.139	0.507	48.82	0.683	0.552	483	504	-0.159127	0.113095
TaSCPL185	0.1151	0.5473	0.0964	0.4415	0.267	0.205	0.533	43.13	0.82	0.621	445	464	0.148922	0.094828
TaSCPL186	0.2553	0.4079	0.213	0.3594	0.216	0.078	0.458	50.14	0.615	0.531	439	455	-0.086594	0.114286
TaSCPL187	0.0783	0.6515	0.0379	0.4724	0.288	0.235	0.561	35.2	0.904	0.649	456	479	-0.174739	0.127349
TaSCPL188	0.0762	0.5833	0.0912	0.4548	0.234	0.206	0.543	38.81	0.861	0.636	466	488	-0.250205	0.122951
TaSCPL189	0.2694	0.4301	0.2335	0.3077	0.21	0.077	0.455	59.16	0.59	0.51	222	234	-0.067949	0.145299
TaSCPL190	0.3053	0.3613	0.2616	0.3197	0.203	0.008	0.423	55.8	0.537	0.502	454	477	-0.186583	0.12369
TaSCPL191	0.2149	0.4297	0.2448	0.3619	0.2	0.029	0.428	56.06	0.629	0.539	439	459	-0.257952	0.11329
TaSCPL192	0.3408	0.3109	0.2619	0.3301	0.197	-0.033	0.392	59.52	0.501	0.494	451	465	-0.142366	0.11828
TaSCPL193	0.3648	0.3214	0.2324	0.3344	0.226	-0.037	0.403	57.9	0.511	0.499	454	474	-0.21962	0.118143
TaSCPL194	0.0981	0.5464	0.1196	0.4644	0.248	0.165	0.513	42.8	0.82	0.627	450	472	-0.137712	0.088983
TaSCPL195	0.046	0.669	0.0312	0.4824	0.272	0.284	0.586	33.53	0.936	0.67	486	501	-0.314172	0.111776
TaSCPL196	0.0864	0.5733	0.1087	0.4486	0.251	0.178	0.517	40.48	0.837	0.638	449	470	-0.114043	0.091489
TaSCPL197	0.0528	0.6858	0.0441	0.438	0.286	0.221	0.551	33.53	0.92	0.652	490	514	-0.213813	0.101167
TaSCPL198	0.2333	0.4128	0.2419	0.3671	0.219	0.074	0.456	57.03	0.616	0.537	450	470	-0.108298	0.12766
TaSCPL199	0.3648	0.3189	0.2405	0.3292	0.226	-0.028	0.409	58.23	0.505	0.499	455	474	-0.217932	0.116034
TaSCPL200	0.0897	0.5652	0.117	0.4532	0.248	0.172	0.516	41.99	0.829	0.629	438	460	-0.106087	0.08913
TaSCPL201	0.0493	0.662	0.0421	0.4797	0.26	0.245	0.565	33.64	0.925	0.663	483	501	-0.284631	0.113772
TaSCPL202	0.0694	0.5972	0.0831	0.476	0.246	0.194	0.528	37.71	0.874	0.647	428	449	-0.156347	0.095768
TaSCPL203	0.0366	0.6976	0.0375	0.4604	0.281	0.23	0.557	32.64	0.94	0.654	465	488	-0.193852	0.108607
TaSCPL204	0.23	0.4275	0.2457	0.3353	0.202	0.053	0.441	57.82	0.613	0.542	460	480	-0.201042	0.116667
TaSCPL205	0.3579	0.3249	0.233	0.3333	0.226	-0.026	0.41	57.56	0.515	0.506	454	474	-0.222574	0.118143
TaSCPL206	0.0845	0.564	0.1204	0.4588	0.248	0.184	0.524	40.71	0.831	0.632	437	459	-0.177124	0.089325
TaSCPL207	0.0376	0.6714	0.0367	0.4825	0.255	0.24	0.56	33.09	0.94	0.671	480	497	-0.277867	0.112676
TaSCPL208	0.0692	0.5943	0.1036	0.4746	0.272	0.191	0.53	37.69	0.859	0.633	383	402	-0.205224	0.097015
TaSCPL209	0.0495	0.691	0.0333	0.4519	0.285	0.237	0.561	33.14	0.931	0.654	481	506	-0.246838	0.104743
TaSCPL210	0.2449	0.4337	0.2249	0.3429	0.225	0.051	0.445	52.75	0.617	0.536	449	467	-0.210064	0.115632
