# Supplementary material for: Genome-Wide Analysis of Serine Carboxypeptidase-like Genes in Soybean and Their Roles in Stress Resistance
Source: Int J Mol Sci. 2024 Jun 18;25(12):6712. doi: 10.3390/ijms25126712 (PMC11203753; doi:10.3390/ijms25126712)
Supplement: Supplementary file 1 [file ijms-25-06712-s001.zip › Table S6.xlsx]

## Sheet: Sheet1
Table S6.Primers used in this study
	Primer	Primer sequences (5'-3')
GmSCPL55 (Glyma.16G145300.1)	Forward primer	TGACGAGGTTGGTGGCTG
	Reverse primer	GTGGAACCTCGTGCCCTG
GmSCPL41(Glyma.13G029200.1)	Forward primer	CCCATTGCAGCGGCTTTG
	Reverse primer	GTGACTGGGACCGTTGCA
GmSCPL14(Glyma.06G181700.1)	Forward primer	TCAGAGGATGTGCAGGCC
	Reverse primer	CATGAGCAACCAGGGCCA
GmSCPL52 (Glyma.15G090300.1)	Forward primer	CGGGTATGTGGGAGTGGG
	Reverse primer	GGCCACCAGTGAGCCAAA
GmSCPL36 (Glyma.12G083100.1)	Forward primer	AAGCCGCGGAATTCCACA
	Reverse primer	AGTCAAGTCGGTGGCTGC
GmSCPL16 (Glyma.07G218400.1)	Forward primer	AGCCCTCCCCACTAAGCA
	Reverse primer	GGCCACCTTGGAGCCAAA
Gmactin(Glyma.18G290800.1)	Forward primer	GCAAGTGGTCGTACAACTGG
	Reverse primer	ACCAGCCAGATCAAGACGAA
